# Supplementary material for: 4-(Di­phenyl­meth­oxy)-3-eth­oxy­benzaldehyde
Source: IUCrdata. 2021 Apr 9;6(Pt 4):x210356. doi: 10.1107/S2414314621003564 (PMC9462326; doi:10.1107/S2414314621003564)
Supplement: Supplementary file 1 [file x-06-x210356-sup1.cif]

##############################################################################
#                                                                            #
# This CIF contains the data for a data article accepted for                 #
# publication in IUCrData. It conforms to the requirements of                #
# Notes for Authors for IUCrData, and has been                               #
# peer reviewed under the auspices of IUCrData.                              #
#                                                                            #
# Full details of the Crystallographic Information File format               #
# are given in the paper "The Crystallographic Information File (CIF):       #
# a New Standard Archive File for Crystallography" by S. R. Hall, F. H.      #
# Allen and I. D. Brown [Acta Cryst. (1991), A47, 655-685].                  #
#                                                                            #
# The current version of the core CIF dictionary is obtainable from          #
# ftp://ftp.iucr.org/pub/cif_core.dic.                                       #
#                                                                            #
# Software is freely available for graphical display of the structure(s)     #
# in this CIF. For information consult the CIF software page                 #
# http://www.iucr.org/resources/cif/software.                                #
#                                                                            #
# This file may be used for bona fide research purposes within the           #
# scientific community so long as proper attribution is given to the data    # 
# article from which it was obtained.                                        #
#                                                                            #
##############################################################################
data_global
_audit_creation_method     'Jana2006 Version : 05/05/2015'
_journal_date_recd_electronic     2021-03-18
_journal_date_accepted     2021-04-01
_journal_name_full     'IUCrData'
_journal_year     2021
_journal_volume     6
_journal_issue      4
_journal_page_first     0
_journal_page_last     0
_journal_paper_category     HO
_journal_paper_doi     10.1107/S2414314621003564
_journal_coeditor_code     HB4378
_publ_contact_author_name     'Erika Samo\<lov\'a'
_publ_contact_author_address
;
Institute of Physics AS CR, v.v.i.,
Na Slovance 2
182 21 Prague 8
Czech Republic
;
_publ_contact_author_email     'samolova@fzu.cz'
_publ_contact_author_fax     ?
_publ_contact_author_phone     ?
_publ_section_title
;
4-(Diphenylmethoxy)-3-ethoxybenzaldehyde
;
_publ_section_title_footnote     .
loop_
    _publ_author_name
    _publ_author_footnote
    _publ_author_address
    'Samo\<lov\'a, Erika' .
;
Institute of Physics AS CR, v.v.i.,
Na Slovance 2
182 21 Prague 8
Czech Republic
;
    'Dehno Khalaji, Aliakbar' .
;
Department of Chemistry, Faculty of Science, Golestan University, Gorgan,
Iran
;
    'Eigner, V\'aclav' .
;
Institute of Physics AS CR, v.v.i.,
Na Slovance 2
182 21 Prague 8
Czech Republic
;
_publ_section_synopsis
;
The packing of the title compound features weak C---H...O and C---H...\p
interactions.
;
data_I
_database_code_depnum_ccdc_archive 'CCDC 2075001'
_chemical_name_systematic
;
4-(Diphenylmethoxy)-3-ethoxybenzaldehyde
;
_chemical_name_common     ?
_chemical_formula_moiety     'C22 H20 O3'
_chemical_formula_sum     'C22 H20 O3'
_chemical_formula_structural     ?
_chemical_formula_analytical     ?
_chemical_formula_iupac     'C22 H20 O3'
_chemical_formula_weight     332.4
_chemical_melting_point     ?
_chemical_compound_source     ?
_chemical_absolute_configuration     .
_symmetry_cell_setting     orthorhombic
_symmetry_space_group_name_H-M     'P b c a'
_symmetry_space_group_name_Hall     '-P -2xab;-2ybc;-2zac'
loop_
    _space_group_symop_id
    _space_group_symop_operation_xyz
    1 x,y,z
    2 -x+1/2,-y,z+1/2
    3 -x,y+1/2,-z+1/2
    4 x+1/2,-y+1/2,-z
    5 -x,-y,-z
    6 x+1/2,y,-z+1/2
    7 x,-y+1/2,z+1/2
    8 -x+1/2,y+1/2,z
_cell_length_a     8.1123(4)
_cell_length_b     15.8713(9)
_cell_length_c     27.6155(14)
_cell_angle_alpha     90
_cell_angle_beta     90
_cell_angle_gamma     90
_cell_volume     3555.6(3)
_cell_formula_units_Z     8
_cell_measurement_reflns_used     4539
_cell_measurement_theta_min     3.86
_cell_measurement_theta_max     29.18
_cell_measurement_temperature     120.00(10)
_cell_special_details     ?
loop_
    _twin_individual_id
    _twin_individual_mass_fraction_refined
    _twin_individual_twin_matrix_11
    _twin_individual_twin_matrix_12
    _twin_individual_twin_matrix_13
    _twin_individual_twin_matrix_21
    _twin_individual_twin_matrix_22
    _twin_individual_twin_matrix_23
    _twin_individual_twin_matrix_31
    _twin_individual_twin_matrix_32
    _twin_individual_twin_matrix_33
    ? ? ? ? ? ? ? ? ? ? ?
_exptl_crystal_description     'plate'
_exptl_crystal_colour     'colourless'
_exptl_crystal_size_max     0.831
_exptl_crystal_size_mid     0.321
_exptl_crystal_size_min     0.264
_exptl_crystal_size_rad     ?
_exptl_crystal_density_diffrn     1.2419
_exptl_crystal_density_meas     ?
_exptl_crystal_density_method     ?
_exptl_crystal_F_000     1408
loop_
    _exptl_crystal_face_index_h
    _exptl_crystal_face_index_k
    _exptl_crystal_face_index_l
    _exptl_crystal_face_perp_dist
    ? ? ? ?
_exptl_absorpt_coefficient_mu     0.082
_exptl_absorpt_correction_type     analytical
_exptl_absorpt_process_details
;
(CrysalisPro; Rigaku OD, 2015)
;
_exptl_absorpt_correction_T_min     0.958
_exptl_absorpt_correction_T_max     0.982
_exptl_special_details     ?
_diffrn_ambient_temperature     120
_diffrn_source     'Enhance (Mo) X-ray Source'
_diffrn_source_power     ?
_diffrn_source_voltage     ?
_diffrn_source_current     ?
_diffrn_radiation_type     'Mo K\a'
_diffrn_radiation_wavelength     0.71073
_diffrn_radiation_source     'X-ray tube'
_diffrn_radiation_monochromator     'graphite'
_diffrn_measurement_device_type
                     'Rigaku Oxford Diffraction Xcalibur, AtlasS2, Gemini ultra'
_diffrn_measurement_device     'four-circle diffractometer'
_diffrn_measurement_method     '\w scans'
_diffrn_detector     'CCD plate'
_diffrn_measurement_specimen_support     ?
_diffrn_detector_area_resol_mean     5.1783
_diffrn_reflns_number     16215
_diffrn_reflns_av_R_equivalents     0.0282
_diffrn_reflns_av_unetI/netI     0.0266
_diffrn_reflns_theta_min     3.59
_diffrn_reflns_theta_max     29.62
_diffrn_reflns_theta_full     27.84
_diffrn_measured_fraction_theta_max     0.89
_diffrn_measured_fraction_theta_full     0.98
_diffrn_reflns_limit_h_min     -11
_diffrn_reflns_limit_h_max     8
_diffrn_reflns_limit_k_min     -20
_diffrn_reflns_limit_k_max     20
_diffrn_reflns_limit_l_min     -37
_diffrn_reflns_limit_l_max     37
_diffrn_reflns_reduction_process     ?
_diffrn_standards_number     ?
_diffrn_standards_interval_count     ?
_diffrn_standards_interval_time     ?
_diffrn_standards_decay_%     ?
loop_
    _diffrn_standard_refln_index_h
    _diffrn_standard_refln_index_k
    _diffrn_standard_refln_index_l
    ? ? ?
_diffrn_radiation_probe     x-ray
_refine_special_details
;
 All hydrogen atoms were discernible in difference Fourier maps and
could be refined to reasonable geometry, but according to common practice they
were refined as riding atoms with C---H = 0.96 \%A and <i>U</i>~iso~(H) =
1.2<i>U</i>~eq~(C).
;
_reflns_number_total     4454
_reflns_number_gt     3284
_reflns_threshold_expression     'I>3\s(I)'
_refine_ls_structure_factor_coef     Fsqd
_refine_ls_R_factor_all     0.0612
_refine_ls_R_factor_gt     0.0402
_refine_ls_wR_factor_gt     0.0973
_refine_ls_wR_factor_ref     0.1065
_refine_ls_goodness_of_fit_ref     1.4369
_refine_ls_goodness_of_fit_gt     1.5413
_refine_ls_restrained_S_all     ?
_refine_ls_restrained_S_gt     ?
_refine_ls_number_reflns     4454
_refine_ls_number_parameters     227
_refine_ls_number_restraints     0
_refine_ls_number_constraints     80
_refine_ls_hydrogen_treatment     constr
_refine_ls_weighting_scheme     sigma
_refine_ls_weighting_details     'w=1/(\s^2^(I)+0.0016I^2^)'
_refine_ls_shift/su_max     0.0004
_refine_ls_shift/su_mean     0.0000
_refine_diff_density_max     0.22
_refine_diff_density_min     -0.20
_refine_ls_extinction_method
;
B-C type 1 Gaussian isotropic
[Becker, P. J. & Coppens, P. (1974). <i>Acta Cryst.</i> A<b>30</b>, 129--147]
;
_refine_ls_extinction_coef        13E3(2)
_refine_ls_abs_structure_details     ?
_refine_ls_abs_structure_Flack     ?
_refine_ls_abs_structure_Rogers     ?
loop_
    _atom_type_symbol
    _atom_type_scat_dispersion_real
    _atom_type_scat_dispersion_imag
    _atom_type_scat_source
    C 0.0033 0.0016 'International Tables Vol C tables 4.2.6.8 and 6.1.1.1'
    H 0.0000 0.0000 'International Tables Vol C tables 4.2.6.8 and 6.1.1.1'
    O 0.0106 0.0060 'International Tables Vol C tables 4.2.6.8 and 6.1.1.1'
_computing_data_collection
;
CrysalisPro (Rigaku OD, 2015)
;
_computing_cell_refinement
;
CrysalisPro (Rigaku OD, 2015)
;
_computing_data_reduction
;
CrysalisPro (Rigaku OD, 2015)
;
_computing_structure_solution
;
Superflip (Palatinus & Chapuis, (2007)
;
_computing_structure_refinement
;
Jana2006 (Pet\<r\'i\<cek et al., 2014)
;
_computing_molecular_graphics
;
DIAMOND (Brandenburg, 1999)
;
_computing_publication_material     ?
loop_
    _restr_distance_atom_site_label_1
    _restr_distance_site_symmetry_1
    _restr_distance_atom_site_label_2
    _restr_distance_site_symmetry_2
    _restr_distance_target
    _restr_distance_target_weight_param
    ? ? ? ? ? ?
loop_
    _restr_angle_atom_site_label_1
    _restr_angle_site_symmetry_1
    _restr_angle_atom_site_label_2
    _restr_angle_site_symmetry_2
    _restr_angle_atom_site_label_3
    _restr_angle_site_symmetry_3
    _restr_angle_target
    _restr_angle_target_weight_param
    ? ? ? ? ? ? ? ?
loop_
    _restr_torsion_atom_site_label_1
    _restr_torsion_site_symmetry_1
    _restr_torsion_atom_site_label_2
    _restr_torsion_site_symmetry_2
    _restr_torsion_atom_site_label_3
    _restr_torsion_site_symmetry_3
    _restr_torsion_atom_site_label_4
    _restr_torsion_site_symmetry_4
    _restr_torsion_angle_target
    _restr_torsion_weight_param
    ? ? ? ? ? ? ? ? ? ?
loop_
    _restr_equal_distance_atom_site_label_1
    _restr_equal_distance_site_symmetry_1
    _restr_equal_distance_atom_site_label_2
    _restr_equal_distance_site_symmetry_2
    _restr_equal_distance_class_class_id
    _restr_equal_distance_class_target_weight_param
    ? ? ? ? ? ?
loop_
    _restr_equal_angle_atom_site_label_1
    _restr_equal_angle_site_symmetry_1
    _restr_equal_angle_atom_site_label_2
    _restr_equal_angle_site_symmetry_2
    _restr_equal_angle_atom_site_label_3
    _restr_equal_angle_site_symmetry_3
    _restr_equal_angle_class_class_id
    _restr_equal_angle_class_target_weight_param
    ? ? ? ? ? ? ? ?
loop_
    _restr_equal_torsion_atom_site_label_1
    _restr_equal_torsion_site_symmetry_1
    _restr_equal_torsion_atom_site_label_2
    _restr_equal_torsion_site_symmetry_2
    _restr_equal_torsion_atom_site_label_3
    _restr_equal_torsion_site_symmetry_3
    _restr_equal_torsion_atom_site_label_4
    _restr_equal_torsion_site_symmetry_4
    _restr_equal_torsion_class_class_id
    _restr_equal_torsion_class_target_weight_param
    ? ? ? ? ? ? ? ? ? ?
loop_
    _atom_site_type_symbol
    _atom_site_label
    _atom_site_fract_x
    _atom_site_fract_y
    _atom_site_fract_z
    _atom_site_U_iso_or_equiv
    _atom_site_adp_type
    _atom_site_calc_flag
    _atom_site_refinement_flags
    _atom_site_occupancy
    _atom_site_site_symmetry_multiplicity
    _atom_site_disorder_assembly
    _atom_site_disorder_group
    O O1 0.34686(10) 0.62710(5) 0.13059(3) 0.0193(2) Uani d . 1 8 . .
    O O2 0.52510(10) 0.49847(5) 0.11100(3) 0.0203(2) Uani d . 1 8 . .
    O O3 0.64458(13) 0.36127(6) 0.27937(3) 0.0385(3) Uani d . 1 8 . .
    C C1 0.38844(13) 0.57930(7) 0.16975(4) 0.0170(3) Uani d . 1 8 . .
    C C2 0.48965(13) 0.50922(7) 0.15898(4) 0.0170(3) Uani d . 1 8 . .
    C C3 0.54565(14) 0.45894(7) 0.19596(4) 0.0195(3) Uani d . 1 8 . .
    C C4 0.50097(14) 0.47681(7) 0.24410(4) 0.0205(3) Uani d . 1 8 . .
    C C5 0.40159(14) 0.54531(8) 0.25426(4) 0.0206(3) Uani d . 1 8 . .
    C C6 0.34409(14) 0.59647(8) 0.21712(4) 0.0198(3) Uani d . 1 8 . .
    C C7 0.27297(14) 0.70813(7) 0.13914(4) 0.0171(3) Uani d . 1 8 . .
    C C8 0.32021(13) 0.76454(7) 0.09687(4) 0.0178(3) Uani d . 1 8 . .
    C C9 0.39897(15) 0.73419(8) 0.05577(4) 0.0261(4) Uani d . 1 8 . .
    C C10 0.43962(18) 0.78854(9) 0.01835(5) 0.0326(4) Uani d . 1 8 . .
    C C11 0.40310(16) 0.87355(9) 0.02180(5) 0.0297(4) Uani d . 1 8 . .
    C C12 0.32477(15) 0.90430(9) 0.06254(5) 0.0261(4) Uani d . 1 8 . .
    C C13 0.28374(14) 0.85001(8) 0.10003(4) 0.0218(4) Uani d . 1 8 . .
    C C14 0.08714(14) 0.70028(7) 0.14420(4) 0.0177(3) Uani d . 1 8 . .
    C C15 -0.00177(15) 0.65479(8) 0.11019(5) 0.0256(4) Uani d . 1 8 . .
    C C16 -0.17290(16) 0.65229(9) 0.11241(5) 0.0322(4) Uani d . 1 8 . .
    C C17 -0.25477(16) 0.69522(8) 0.14866(5) 0.0298(4) Uani d . 1 8 . .
    C C18 -0.16734(15) 0.73910(8) 0.18332(5) 0.0250(4) Uani d . 1 8 . .
    C C19 0.00414(14) 0.74156(7) 0.18104(4) 0.0199(3) Uani d . 1 8 . .
    C C20 0.63310(15) 0.43012(8) 0.09834(4) 0.0245(4) Uani d . 1 8 . .
    C C21 0.64587(17) 0.42893(9) 0.04403(5) 0.0316(4) Uani d . 1 8 . .
    C C22 0.55991(16) 0.42412(8) 0.28389(5) 0.0275(4) Uani d . 1 8 . .
    H H1c3 0.615307 0.411587 0.188954 0.0233 Uiso d . 1 8 . .
    H H1c5 0.37214 0.557585 0.287186 0.0248 Uiso d . 1 8 . .
    H H1c6 0.273891 0.643544 0.22428 0.0237 Uiso d . 1 8 . .
    H H1c7 0.312056 0.732024 0.168939 0.0205 Uiso d . 1 8 . .
    H H1c9 0.425323 0.675383 0.053266 0.0313 Uiso d . 1 8 . .
    H H1c10 0.493341 0.767159 -0.010079 0.0391 Uiso d . 1 8 . .
    H H1c11 0.432179 0.911071 -0.004095 0.0357 Uiso d . 1 8 . .
    H H1c12 0.298754 0.963157 0.06492 0.0313 Uiso d . 1 8 . .
    H H1c13 0.22977 0.871597 0.128373 0.0261 Uiso d . 1 8 . .
    H H1c15 0.055107 0.624903 0.085003 0.0307 Uiso d . 1 8 . .
    H H1c16 -0.23405 0.620772 0.088795 0.0386 Uiso d . 1 8 . .
    H H1c17 -0.373047 0.694527 0.149741 0.0357 Uiso d . 1 8 . .
    H H1c18 -0.224467 0.767824 0.208906 0.0301 Uiso d . 1 8 . .
    H H1c19 0.065108 0.772039 0.205141 0.0239 Uiso d . 1 8 . .
    H H1c20 0.586452 0.377955 0.10939 0.0294 Uiso d . 1 8 . .
    H H2c20 0.740136 0.439896 0.112063 0.0294 Uiso d . 1 8 . .
    H H1c21 0.719041 0.384571 0.034222 0.0379 Uiso d . 1 8 . .
    H H2c21 0.538733 0.419448 0.030313 0.0379 Uiso d . 1 8 . .
    H H3c21 0.687979 0.482033 0.032892 0.0379 Uiso d . 1 8 . .
    H H1c22 0.529438 0.440345 0.316162 0.033 Uiso d . 1 8 . .
loop_
    _atom_site_aniso_label
    _atom_site_aniso_U_11
    _atom_site_aniso_U_22
    _atom_site_aniso_U_33
    _atom_site_aniso_U_12
    _atom_site_aniso_U_13
    _atom_site_aniso_U_23
    _atom_site_aniso_type_symbol
    O1 0.0248(4) 0.0172(4) 0.0158(4) 0.0056(3) -0.0024(3) 0.0000(3) O
    O2 0.0249(4) 0.0180(4) 0.0180(4) 0.0037(3) 0.0006(3) -0.0005(3) O
    O3 0.0567(6) 0.0310(6) 0.0277(5) 0.0151(5) -0.0056(4) 0.0064(4) O
    C1 0.0164(5) 0.0162(6) 0.0185(6) -0.0025(5) -0.0032(4) 0.0020(4) C
    C2 0.0181(5) 0.0164(6) 0.0165(5) -0.0037(5) -0.0010(4) -0.0009(4) C
    C3 0.0207(6) 0.0160(6) 0.0217(6) -0.0001(5) -0.0018(5) 0.0006(4) C
    C4 0.0219(6) 0.0190(6) 0.0205(6) -0.0036(5) -0.0029(5) 0.0032(5) C
    C5 0.0220(6) 0.0219(6) 0.0180(6) -0.0037(5) -0.0007(5) 0.0006(5) C
    C6 0.0188(5) 0.0197(6) 0.0208(6) 0.0006(5) 0.0000(4) -0.0005(5) C
    C7 0.0197(6) 0.0151(6) 0.0164(5) 0.0019(5) -0.0028(4) -0.0022(4) C
    C8 0.0143(5) 0.0208(6) 0.0182(5) -0.0004(5) -0.0042(4) 0.0004(4) C
    C9 0.0328(7) 0.0224(7) 0.0230(6) 0.0036(6) 0.0031(5) 0.0003(5) C
    C10 0.0405(8) 0.0327(8) 0.0245(7) 0.0045(6) 0.0101(6) 0.0017(6) C
    C11 0.0326(7) 0.0299(7) 0.0267(7) -0.0012(6) 0.0039(5) 0.0093(6) C
    C12 0.0280(6) 0.0200(7) 0.0304(7) 0.0006(5) -0.0002(5) 0.0033(5) C
    C13 0.0218(6) 0.0211(6) 0.0225(6) 0.0012(5) 0.0008(5) -0.0010(5) C
    C14 0.0190(5) 0.0145(6) 0.0195(6) -0.0008(5) -0.0033(4) 0.0050(4) C
    C15 0.0268(7) 0.0270(7) 0.0230(7) -0.0037(5) -0.0032(5) -0.0009(5) C
    C16 0.0279(7) 0.0352(8) 0.0335(8) -0.0112(6) -0.0109(6) 0.0019(6) C
    C17 0.0178(6) 0.0313(7) 0.0402(7) -0.0048(6) -0.0016(5) 0.0120(6) C
    C18 0.0234(6) 0.0210(6) 0.0307(7) 0.0010(5) 0.0053(5) 0.0076(5) C
    C19 0.0222(6) 0.0167(6) 0.0208(6) -0.0010(5) -0.0011(5) 0.0029(5) C
    C20 0.0256(6) 0.0223(6) 0.0257(6) 0.0064(5) 0.0022(5) -0.0009(5) C
    C21 0.0347(7) 0.0333(8) 0.0267(7) 0.0066(6) 0.0065(6) -0.0034(6) C
    C22 0.0347(7) 0.0257(7) 0.0221(7) 0.0013(6) -0.0025(5) 0.0035(5) C
loop_
    _jana_atom_site_ADP_C_label
    _jana_atom_site_ADP_C_type_symbol
    _jana_atom_site_ADP_C_111
    _jana_atom_site_ADP_C_112
    _jana_atom_site_ADP_C_113
    _jana_atom_site_ADP_C_122
    _jana_atom_site_ADP_C_123
    _jana_atom_site_ADP_C_133
    _jana_atom_site_ADP_C_222
    _jana_atom_site_ADP_C_223
    _jana_atom_site_ADP_C_233
    _jana_atom_site_ADP_C_333
    ? ? ? ? ? ? ? ? ? ? ? ?
loop_
    _jana_atom_site_ADP_D_label
    _jana_atom_site_ADP_D_type_symbol
    _jana_atom_site_ADP_D_1111
    _jana_atom_site_ADP_D_1112
    _jana_atom_site_ADP_D_1113
    _jana_atom_site_ADP_D_1122
    _jana_atom_site_ADP_D_1123
    _jana_atom_site_ADP_D_1133
    _jana_atom_site_ADP_D_1222
    _jana_atom_site_ADP_D_1223
    _jana_atom_site_ADP_D_1233
    _jana_atom_site_ADP_D_1333
    _jana_atom_site_ADP_D_2222
    _jana_atom_site_ADP_D_2223
    _jana_atom_site_ADP_D_2233
    _jana_atom_site_ADP_D_2333
    _jana_atom_site_ADP_D_3333
    ? ? ? ? ? ? ? ? ? ? ? ? ? ? ? ? ?
loop_
    _jana_atom_site_ADP_E_label
    _jana_atom_site_ADP_E_type_symbol
    _jana_atom_site_ADP_E_11111
    _jana_atom_site_ADP_E_11112
    _jana_atom_site_ADP_E_11113
    _jana_atom_site_ADP_E_11122
    _jana_atom_site_ADP_E_11123
    _jana_atom_site_ADP_E_11133
    _jana_atom_site_ADP_E_11222
    _jana_atom_site_ADP_E_11223
    _jana_atom_site_ADP_E_11233
    _jana_atom_site_ADP_E_11333
    _jana_atom_site_ADP_E_12222
    _jana_atom_site_ADP_E_12223
    _jana_atom_site_ADP_E_12233
    _jana_atom_site_ADP_E_12333
    _jana_atom_site_ADP_E_13333
    _jana_atom_site_ADP_E_22222
    _jana_atom_site_ADP_E_22223
    _jana_atom_site_ADP_E_22233
    _jana_atom_site_ADP_E_22333
    _jana_atom_site_ADP_E_23333
    _jana_atom_site_ADP_E_33333
    ? ? ? ? ? ? ? ? ? ? ? ? ? ? ? ? ? ? ? ? ? ? ?
loop_
    _jana_atom_site_ADP_F_label
    _jana_atom_site_ADP_F_type_symbol
    _jana_atom_site_ADP_F_111111
    _jana_atom_site_ADP_F_111112
    _jana_atom_site_ADP_F_111113
    _jana_atom_site_ADP_F_111122
    _jana_atom_site_ADP_F_111123
    _jana_atom_site_ADP_F_111133
    _jana_atom_site_ADP_F_111222
    _jana_atom_site_ADP_F_111223
    _jana_atom_site_ADP_F_111233
    _jana_atom_site_ADP_F_111333
    _jana_atom_site_ADP_F_112222
    _jana_atom_site_ADP_F_112223
    _jana_atom_site_ADP_F_112233
    _jana_atom_site_ADP_F_112333
    _jana_atom_site_ADP_F_113333
    _jana_atom_site_ADP_F_122222
    _jana_atom_site_ADP_F_122223
    _jana_atom_site_ADP_F_122233
    _jana_atom_site_ADP_F_122333
    _jana_atom_site_ADP_F_123333
    _jana_atom_site_ADP_F_133333
    _jana_atom_site_ADP_F_222222
    _jana_atom_site_ADP_F_222223
    _jana_atom_site_ADP_F_222233
    _jana_atom_site_ADP_F_222333
    _jana_atom_site_ADP_F_223333
    _jana_atom_site_ADP_F_233333
    _jana_atom_site_ADP_F_333333
    ? ? ? ? ? ? ? ? ? ? ? ? ? ? ? ? ? ? ? ? ? ? ? ? ? ? ? ? ? ?
loop_
    _geom_bond_atom_site_label_1
    _geom_bond_atom_site_label_2
    _geom_bond_site_symmetry_1
    _geom_bond_site_symmetry_2
    _geom_bond_distance
    _geom_bond_publ_flag
    O1 C1 . . 1.3632(13) ?
    O1 C7 . . 1.4380(13) ?
    O2 C2 . . 1.3662(13) ?
    O2 C20 . . 1.4377(14) ?
    O3 C22 . . 1.2174(16) ?
    C1 C2 . . 1.4142(15) ?
    C1 C6 . . 1.3838(16) ?
    C2 C3 . . 1.3736(16) ?
    C3 C4 . . 1.4067(16) ?
    C3 H1c3 . . 0.96 ?
    C4 C5 . . 1.3821(16) ?
    C4 C22 . . 1.4614(17) ?
    C5 C6 . . 1.3892(16) ?
    C5 H1c5 . . 0.96 ?
    C6 H1c6 . . 0.96 ?
    C7 C8 . . 1.5202(16) ?
    C7 C14 . . 1.5192(16) ?
    C7 H1c7 . . 0.96 ?
    C8 C9 . . 1.3885(17) ?
    C8 C13 . . 1.3911(17) ?
    C9 C10 . . 1.3865(18) ?
    C9 H1c9 . . 0.96 ?
    C10 C11 . . 1.3843(19) ?
    C10 H1c10 . . 0.96 ?
    C11 C12 . . 1.3813(18) ?
    C11 H1c11 . . 0.96 ?
    C12 C13 . . 1.3873(18) ?
    C12 H1c12 . . 0.96 ?
    C13 H1c13 . . 0.96 ?
    C14 C15 . . 1.3870(17) ?
    C14 C19 . . 1.3845(16) ?
    C15 C16 . . 1.3902(18) ?
    C15 H1c15 . . 0.96 ?
    C16 C17 . . 1.3809(19) ?
    C16 H1c16 . . 0.96 ?
    C17 C18 . . 1.3807(18) ?
    C17 H1c17 . . 0.96 ?
    C18 C19 . . 1.3931(17) ?
    C18 H1c18 . . 0.96 ?
    C19 H1c19 . . 0.96 ?
    C20 C21 . . 1.5034(17) ?
    C20 H1c20 . . 0.96 ?
    C20 H2c20 . . 0.96 ?
    C21 H1c21 . . 0.96 ?
    C21 H2c21 . . 0.96 ?
    C21 H3c21 . . 0.96 ?
    C22 H1c22 . . 0.96 ?
loop_
    _geom_angle_atom_site_label_1
    _geom_angle_atom_site_label_2
    _geom_angle_atom_site_label_3
    _geom_angle_site_symmetry_1
    _geom_angle_site_symmetry_2
    _geom_angle_site_symmetry_3
    _geom_angle
    _geom_angle_publ_flag
    C1 O1 C7 . . . 118.07(8) ?
    C2 O2 C20 . . . 117.29(9) ?
    O1 C1 C2 . . . 114.48(9) ?
    O1 C1 C6 . . . 125.17(10) ?
    C2 C1 C6 . . . 120.32(10) ?
    O2 C2 C1 . . . 115.12(9) ?
    O2 C2 C3 . . . 125.37(10) ?
    C1 C2 C3 . . . 119.51(10) ?
    C2 C3 C4 . . . 120.02(10) ?
    C2 C3 H1c3 . . . 119.99 ?
    C4 C3 H1c3 . . . 119.99 ?
    C3 C4 C5 . . . 120.07(11) ?
    C3 C4 C22 . . . 120.72(11) ?
    C5 C4 C22 . . . 119.22(11) ?
    C4 C5 C6 . . . 120.37(11) ?
    C4 C5 H1c5 . . . 119.81 ?
    C6 C5 H1c5 . . . 119.81 ?
    C1 C6 C5 . . . 119.71(11) ?
    C1 C6 H1c6 . . . 120.14 ?
    C5 C6 H1c6 . . . 120.14 ?
    O1 C7 C8 . . . 107.20(8) ?
    O1 C7 C14 . . . 110.82(9) ?
    O1 C7 H1c7 . . . 110.86 ?
    C8 C7 C14 . . . 111.65(9) ?
    C8 C7 H1c7 . . . 110.01 ?
    C14 C7 H1c7 . . . 106.34 ?
    C7 C8 C9 . . . 122.61(10) ?
    C7 C8 C13 . . . 118.21(10) ?
    C9 C8 C13 . . . 119.18(11) ?
    C8 C9 C10 . . . 120.17(12) ?
    C8 C9 H1c9 . . . 119.91 ?
    C10 C9 H1c9 . . . 119.91 ?
    C9 C10 C11 . . . 120.28(12) ?
    C9 C10 H1c10 . . . 119.86 ?
    C11 C10 H1c10 . . . 119.86 ?
    C10 C11 C12 . . . 119.93(12) ?
    C10 C11 H1c11 . . . 120.04 ?
    C12 C11 H1c11 . . . 120.04 ?
    C11 C12 C13 . . . 119.91(12) ?
    C11 C12 H1c12 . . . 120.04 ?
    C13 C12 H1c12 . . . 120.04 ?
    C8 C13 C12 . . . 120.52(11) ?
    C8 C13 H1c13 . . . 119.74 ?
    C12 C13 H1c13 . . . 119.74 ?
    C7 C14 C15 . . . 119.76(10) ?
    C7 C14 C19 . . . 120.76(10) ?
    C15 C14 C19 . . . 119.40(10) ?
    C14 C15 C16 . . . 120.29(12) ?
    C14 C15 H1c15 . . . 119.86 ?
    C16 C15 H1c15 . . . 119.86 ?
    C15 C16 C17 . . . 119.88(12) ?
    C15 C16 H1c16 . . . 120.06 ?
    C17 C16 H1c16 . . . 120.06 ?
    C16 C17 C18 . . . 120.30(12) ?
    C16 C17 H1c17 . . . 119.85 ?
    C18 C17 H1c17 . . . 119.85 ?
    C17 C18 C19 . . . 119.70(11) ?
    C17 C18 H1c18 . . . 120.15 ?
    C19 C18 H1c18 . . . 120.15 ?
    C14 C19 C18 . . . 120.39(11) ?
    C14 C19 H1c19 . . . 119.8 ?
    C18 C19 H1c19 . . . 119.8 ?
    O2 C20 C21 . . . 107.10(10) ?
    O2 C20 H1c20 . . . 109.47 ?
    O2 C20 H2c20 . . . 109.47 ?
    C21 C20 H1c20 . . . 109.47 ?
    C21 C20 H2c20 . . . 109.47 ?
    H1c20 C20 H2c20 . . . 111.74 ?
    C20 C21 H1c21 . . . 109.47 ?
    C20 C21 H2c21 . . . 109.47 ?
    C20 C21 H3c21 . . . 109.47 ?
    H1c21 C21 H2c21 . . . 109.47 ?
    H1c21 C21 H3c21 . . . 109.47 ?
    H2c21 C21 H3c21 . . . 109.47 ?
    O3 C22 C4 . . . 125.21(12) ?
    O3 C22 H1c22 . . . 117.39 ?
    C4 C22 H1c22 . . . 117.4 ?
loop_
    _geom_torsion_atom_site_label_1
    _geom_torsion_atom_site_label_2
    _geom_torsion_atom_site_label_3
    _geom_torsion_atom_site_label_4
    _geom_torsion_site_symmetry_1
    _geom_torsion_site_symmetry_2
    _geom_torsion_site_symmetry_3
    _geom_torsion_site_symmetry_4
    _geom_torsion
    _geom_torsion_publ_flag
    ? ? ? ? ? ? ? ? ? ?
loop_
    _geom_hbond_atom_site_label_D
    _geom_hbond_atom_site_label_H
    _geom_hbond_atom_site_label_A
    _geom_hbond_site_symmetry_D
    _geom_hbond_site_symmetry_H
    _geom_hbond_site_symmetry_A
    _geom_hbond_distance_DH
    _geom_hbond_distance_HA
    _geom_hbond_distance_DA
    _geom_hbond_angle_DHA
    _geom_hbond_publ_flag
    C7 H1c7 O3 . . 3_655 0.96 2.52 3.3794(15) 148 y
    C17 H1c17 O1 . . 1_455 0.96 2.57 3.4440(15) 152 y
    C18 H1c18 O3 . . 8_555 0.96 2.53 3.2906(16) 136 y
