# Supplementary material for: 4-(Di­phenyl­meth­oxy)-3-eth­oxy­benzaldehyde
Source: IUCrdata. 2021 Apr 9;6(Pt 4):x210356. doi: 10.1107/S2414314621003564 (PMC9462326; doi:10.1107/S2414314621003564)
Supplement: Supplementary file 2 [file x-06-x210356-Isup2.hkl]

#
# h,k,l, Fc-squared, Fo-squared, sigma(Fo-squared) and status flag
#
data_I
_shelx_title                             '   '
_shelx_reFln_list_code                   4
_shelx_F_calc_maximum                    366.03
_exptl_crystal_F_000                     1408
_reflns_d_resolution_high                0.7190

loop_
 _symmetry_equiv_pos_as_xyz
 'x, y, z'
 '-x+1/2, -y, z+1/2'
 '-x, y+1/2, -z+1/2'
 'x+1/2, -y+1/2, -z'
 '-x, -y, -z'
 'x+1/2, y, -z+1/2'
 'x, -y+1/2, z+1/2'
 '-x+1/2, y+1/2, z'

_cell_length_a                           8.1123(4)
_cell_length_b                           15.8713(9)
_cell_length_c                           27.6155(14)
_cell_angle_alpha                        90
_cell_angle_beta                         90
_cell_angle_gamma                        90

_shelx_F_squared_multiplier              1.000

loop_
 _refln_index_h
 _refln_index_k
 _refln_index_l
 _refln_F_squared_calc
 _refln_F_squared_meas
 _refln_F_squared_sigma
 _refln_observed_status
   2   0   0   6320.37   6358.43     33.59 o
   4   0   0    748.12    715.12     20.47 o
   6   0   0   4099.00   4267.69     31.00 o
   8   0   0    952.01    855.72     27.81 o
  10   0   0     60.36     68.34     15.20 o
   2   1   0 124798.00 133978.00   5116.16 o
   4   1   0   8352.16   9150.05    347.67 o
   6   1   0     13.64     13.58      3.76 o
   8   1   0    338.51    304.58     14.13 o
  10   1   0     42.63     89.89     12.18 o
   2   2   0  27441.70  27074.90    162.15 o
   4   2   0      7.92     18.64      3.37 o
   6   2   0   1015.64    991.80     23.17 o
   8   2   0    411.99    482.05     18.11 o
  10   2   0      5.62     15.01      9.34 <
   2   3   0  54437.90  54055.00    257.33 o
   4   3   0    389.26    451.46      9.81 o
   6   3   0   1501.74   1560.88     24.61 o
   8   3   0    314.91    351.89     17.33 o
  10   3   0    127.53    118.62     14.21 o
   0   4   0    284.28    316.31      8.55 o
   2   4   0  25446.80  25810.80   1028.29 o
   4   4   0  15479.50  15852.80    628.73 o
   6   4   0      6.97      6.54      3.71 <
   8   4   0     37.52     15.89      6.80 <
  10   4   0    489.43    517.44     39.62 o
   2   5   0   6242.05   5947.33     75.28 o
   4   5   0   2395.40   2266.17     39.27 o
   6   5   0      7.70      0.65      5.21 <
   8   5   0      9.99     -1.98      6.43 <
  10   5   0     16.91     10.87     14.22 <
   0   6   0   5645.75   5360.97     74.10 o
   2   6   0   2451.66   2695.04    105.97 o
   4   6   0  13841.40  14426.90    567.11 o
   6   6   0      0.01     10.92      6.86 <
   8   6   0    387.54    400.11     21.22 o
  10   6   0    134.62    123.68     24.05 o
   2   7   0   8414.03   9104.28    351.06 o
   4   7   0   3079.68   3138.60     29.13 o
   6   7   0    973.70    994.49     27.38 o
   8   7   0     76.69     80.23     12.70 o
  10   7   0    600.77    636.13     45.68 o
   0   8   0   7849.12   8197.84    325.47 o
   2   8   0    787.38    817.05     23.61 o
   4   8   0    553.61    470.56     17.47 o
   6   8   0   7339.05   7122.03     86.29 o
   8   8   0      2.62     15.61      7.95 <
  10   8   0    259.20    316.19     35.09 o
   2   9   0   2710.73   2962.35     28.15 o
   4   9   0    338.02    334.96     13.17 o
   6   9   0     40.85     67.01     17.48 o
   8   9   0     11.44     33.45     15.82 <
  10   9   0    159.48    243.55     30.42 o
   0  10   0    363.35    426.71     16.06 o
   2  10   0     77.70     69.79     10.15 o
   4  10   0    948.10    898.82     32.12 o
   6  10   0    555.17    575.06     39.09 o
   8  10   0     35.65     30.63     15.23 <
  10  10   0    109.34    133.96     27.12 o
   2  11   0   2461.94   2609.82     16.02 o
   4  11   0     58.05     79.55     11.35 o
   6  11   0    370.39    326.60     20.72 o
   8  11   0     96.29    108.28     22.59 o
   0  12   0    206.60    204.95     14.76 o
   2  12   0   1070.59   1054.01     25.83 o
   4  12   0    286.15    284.51     29.24 o
   6  12   0   3163.66   3441.95     91.20 o
   8  12   0    151.51    163.74     28.16 o
   2  13   0    384.90    345.69     16.34 o
   4  13   0     52.07     33.83     14.68 <
   6  13   0     52.97     37.96     15.74 <
   8  13   0     64.76     38.77     18.86 <
   0  14   0   4236.71   4005.85     77.84 o
   2  14   0     24.04      9.42      7.56 <
   4  14   0     28.26      7.08      6.40 <
   6  14   0     51.13    100.49     23.10 o
   2  15   0    367.72    304.72     19.54 o
   4  15   0     56.71     68.12     19.59 o
   6  15   0     68.70     81.25     21.37 o
   0  16   0    128.96    159.27     23.80 o
   2  16   0    153.71    164.67     25.71 o
   4  16   0    109.36    130.62     25.54 o
   6  16   0      2.13     74.73     23.93 o
   2  17   0    168.08    173.69     27.02 o
   4  17   0     18.10     53.71     19.61 <
   0  18   0   1090.29   1072.28     61.87 o
   2  18   0     64.92     94.56     22.11 o
   4  18   0    170.70    181.07     31.14 o
   2  19   0      2.61     22.67     13.35 <
   0  20   0    485.27    530.02     46.56 o
   2   1   1     86.57     64.78      3.79 o
   3   1   1     89.08    107.22      2.85 o
   4   1   1   1776.25   1839.41     73.33 o
   5   1   1      0.95     -1.32      2.17 <
   6   1   1   1624.59   1641.62     13.16 o
   7   1   1   1223.65   1282.90     11.21 o
   8   1   1    138.99    143.13      6.56 o
   9   1   1     23.98     29.34      6.28 o
  10   1   1     12.35      6.57      5.31 <
   1   2   1    769.42    770.15     10.52 o
   2   2   1   1063.05    954.16     18.12 o
   3   2   1   1891.96   1877.67     15.84 o
   4   2   1    214.28    239.68      4.01 o
   5   2   1    864.59    894.90     10.05 o
   6   2   1     17.94      9.90      2.93 o
   7   2   1    137.32    131.25      7.04 o
   8   2   1    316.06    298.35     11.87 o
   9   2   1    357.78    361.21     15.04 o
  10   2   1     16.46     20.38      7.41 <
   1   3   1  29981.20  29161.80    233.98 o
   2   3   1    104.03    130.64      4.74 o
   3   3   1   1890.40   1868.69     18.08 o
   4   3   1    145.05    138.00      5.32 o
   5   3   1   1226.26   1262.50     10.53 o
   6   3   1    544.36    560.86     11.32 o
   7   3   1     29.01     20.26      3.88 o
   8   3   1    874.39    803.74     21.73 o
   9   3   1     17.00      5.97      6.05 <
  10   3   1      1.64      0.30      6.84 <
   0   4   1  19930.30  18343.10    262.25 o
   1   4   1   6303.13   6035.72     65.65 o
   2   4   1    688.12    711.50      9.40 o
   3   4   1    126.91    101.88      5.18 o
   4   4   1   4118.75   4298.69    169.47 o
   5   4   1    202.08    191.99      7.01 o
   6   4   1      4.33      1.52      3.84 <
   7   4   1     39.96     26.92      4.50 o
   8   4   1      1.40      1.19      4.59 <
   9   4   1    339.61    326.32     21.46 o
  10   4   1    182.51    155.90     13.65 o
   1   5   1     50.36     49.95      3.86 o
   2   5   1    581.07    688.25     26.83 o
   3   5   1   1987.27   2008.16     17.09 o
   4   5   1     39.97     68.21      4.01 o
   5   5   1    912.27    902.22     15.21 o
   6   5   1    108.93     95.40      6.52 o
   7   5   1     59.36     60.55      5.44 o
   8   5   1     69.23     86.18      7.20 o
   9   5   1    172.54    189.93     17.30 o
  10   5   1      5.61      8.07      9.13 <
   0   6   1   1164.78   1150.14     19.12 o
   1   6   1   1808.13   1792.74     16.42 o
   2   6   1   2546.55   2739.77    106.77 o
   3   6   1    231.58    213.51      7.56 o
   4   6   1    194.78    239.28      5.00 o
   5   6   1      5.84      3.98      3.25 <
   6   6   1   2443.41   2394.81     32.93 o
   7   6   1    306.99    298.83      9.37 o
   8   6   1    168.46    158.96     10.39 o
   9   6   1     49.47     66.19     12.79 o
  10   6   1    296.07    322.62     23.42 o
   1   7   1     98.59    136.40      3.45 o
   2   7   1     51.36     76.21      4.51 o
   3   7   1   3751.76   3815.96     18.97 o
   4   7   1    123.33    118.28      5.23 o
   5   7   1    420.39    425.93     10.36 o
   6   7   1     86.86     95.88      6.72 o
   7   7   1      0.04     -2.37      3.82 <
   8   7   1    241.21    226.90     12.36 o
   9   7   1    656.85    720.55     31.95 o
  10   7   1    238.04    239.54     21.68 o
   0   8   1   4107.51   4528.10    173.48 o
   1   8   1    828.54    926.21     36.42 o
   2   8   1    156.97    135.82      6.32 o
   3   8   1     13.78     16.79      3.37 o
   4   8   1     52.50     62.13      4.40 o
   5   8   1     84.86     85.47      5.50 o
   6   8   1      0.16     50.15      6.12 o
   7   8   1    812.37    802.10     24.36 o
   8   8   1    252.15    230.77     15.53 o
   9   8   1      0.37     41.40     12.31 o
  10   8   1     28.48     49.76     13.54 o
   1   9   1    108.96    105.72      5.32 o
   2   9   1    231.68    206.61      8.52 o
   3   9   1    750.59    794.85     11.32 o
   4   9   1    265.33    247.22      9.25 o
   5   9   1    805.53    779.89     18.51 o
   6   9   1      3.41      0.76      5.08 <
   7   9   1     25.83     16.02      9.51 <
   8   9   1    177.18    166.48     18.56 o
   9   9   1    361.35    374.19     25.95 o
  10   9   1     38.70     42.16     12.58 o
   0  10   1    105.42     86.70      6.30 o
   1  10   1    214.33    234.56      5.81 o
   2  10   1     34.75     52.56      4.22 o
   3  10   1    413.67    429.46     10.50 o
   4  10   1    119.63    118.09      8.81 o
   5  10   1    253.95    250.10     12.28 o
   6  10   1      0.00     -3.97      8.14 <
   7  10   1     32.78     33.40     11.12 o
   8  10   1     18.75     17.70     10.14 <
   9  10   1     13.10      7.62      9.98 <
  10  10   1     82.12     89.43     22.85 o
   1  11   1   1323.86   1319.01     14.82 o
   2  11   1     29.68     33.37      4.32 o
   3  11   1    334.70    353.81     13.40 o
   4  11   1     58.82     49.79      8.65 o
   5  11   1    305.47    309.64     16.21 o
   6  11   1     14.60     14.39      5.91 <
   7  11   1     65.70     70.77     13.14 o
   8  11   1     93.32     93.21     13.95 o
   9  11   1     73.32     67.05     14.39 o
   0  12   1    275.42    257.69     11.55 o
   1  12   1      0.07      6.63      3.77 <
   2  12   1    837.16    854.93     16.21 o
   3  12   1     74.26     80.75      8.70 o
   4  12   1    213.44    221.12     17.66 o
   5  12   1     79.65     93.21     13.93 o
   6  12   1    326.05    307.69     23.70 o
   7  12   1    286.29    265.21     22.70 o
   8  12   1     34.23     26.28     12.09 <
   9  12   1    132.48    165.47     20.93 o
   1  13   1    339.91    330.16     10.38 o
   2  13   1     22.51     14.45      4.77 o
   3  13   1    139.25    118.19     10.36 o
   4  13   1     44.71     31.60      7.47 o
   5  13   1   1620.49   1615.99     49.53 o
   6  13   1      5.47     17.42     11.87 <
   7  13   1     41.43     55.67     13.32 o
   8  13   1      1.10     14.44     11.74 <
   0  14   1     62.69     50.73      9.38 o
   1  14   1    497.43    437.13     15.21 o
   2  14   1    260.14    246.84     10.55 o
   3  14   1    269.85    243.29     11.90 o
   4  14   1     12.20     24.54      8.46 <
   5  14   1    292.73    314.85     24.20 o
   6  14   1    628.34    664.52     34.07 o
   7  14   1    691.66    749.57     37.15 o
   8  14   1      0.50      0.71     17.37 <
   1  15   1    328.29    344.93     13.31 o
   2  15   1    778.61    810.64     21.34 o
   3  15   1    335.91    296.50     17.19 o
   4  15   1     45.16     43.58     11.80 o
   5  15   1   1568.10   1568.97     52.23 o
   6  15   1    118.31    149.76     18.61 o
   7  15   1    575.58    648.99     35.58 o
   0  16   1     93.95     83.04     13.43 o
   1  16   1    157.76    139.03     10.20 o
   2  16   1    110.97    100.30     11.40 o
   3  16   1      0.08     -4.54     10.08 <
   4  16   1    119.26    118.44     16.36 o
   5  16   1    248.19    276.48     23.46 o
   6  16   1    244.91    247.07     23.32 o
   1  17   1    649.27    670.60     23.12 o
   2  17   1     86.17     99.01     11.42 o
   3  17   1     12.13     -1.66     10.26 <
   4  17   1     28.58     14.78     10.94 <
   5  17   1      2.92     22.16     11.73 <
   0  18   1     40.89     36.74     14.03 <
   1  18   1    269.36    260.53     16.59 o
   2  18   1     72.21     89.29     16.72 o
   3  18   1     73.70     72.94     16.24 o
   4  18   1     49.83     75.67     16.33 o
   1  19   1     35.13     34.13      8.90 o
   2  19   1      1.58      0.19     12.48 <
   3  19   1    138.00    135.21     19.63 o
   0  20   1      1.87     -8.16     11.41 <
   1  20   1    139.96    166.49     27.91 o
   2   0   2   3759.81   3696.62     32.29 o
   3   0   2   1029.78   1168.36     45.30 o
   4   0   2    354.89    369.02      8.62 o
   5   0   2    408.78    415.67      9.62 o
   6   0   2    521.82    564.60     10.22 o
   7   0   2    177.32    141.98      7.98 o
   8   0   2    488.68    427.18     17.67 o
   9   0   2    962.93    860.88     34.83 o
  10   0   2      2.21     -9.36     12.27 <
   2   1   2    467.36    420.26      8.81 o
   3   1   2  11326.00  11219.40     61.33 o
   4   1   2   1451.59   1441.71     12.56 o
   5   1   2      0.49      1.55      1.97 <
   6   1   2    116.90    103.35      5.03 o
   7   1   2    634.86    574.47     13.99 o
   8   1   2    291.88    268.10      8.98 o
   9   1   2      8.52     19.55      5.61 o
  10   1   2      8.49      7.19      7.09 <
   1   2   2   5340.32   5047.68     62.12 o
   2   2   2  15775.70  15110.80    152.96 o
   3   2   2   3156.94   3169.64     19.34 o
   4   2   2      0.85     -1.48      2.39 <
   5   2   2    695.00    724.28      7.18 o
   6   2   2    463.32    438.03     10.44 o
   7   2   2     50.98     78.49      5.45 o
   8   2   2     19.01     11.98      3.86 o
   9   2   2     10.18      2.64      5.01 <
  10   2   2    128.97    122.22     11.97 o
   1   3   2   1325.95   1325.34     15.48 o
   2   3   2   5986.62   5754.29     60.43 o
   3   3   2      5.67      3.74      2.04 <
   4   3   2   4977.48   4920.94     38.62 o
   5   3   2      0.04     -1.62      3.05 <
   6   3   2     12.55     13.75      3.25 o
   7   3   2    224.62    229.61      8.88 o
   8   3   2      9.95      6.99      4.64 <
   9   3   2     10.98     15.44      7.19 <
  10   3   2      0.09     -5.68      7.86 <
   0   4   2   3706.31   3552.78     43.01 o
   1   4   2   3474.35   3358.48     35.74 o
   2   4   2   2084.94   2153.14     11.49 o
   3   4   2    233.30    235.73      7.08 o
   4   4   2   2932.17   3098.31    121.50 o
   5   4   2    156.78    158.19      6.12 o
   6   4   2     86.33     86.59      5.63 o
   7   4   2    225.89    210.16      9.10 o
   8   4   2    129.89    128.55      7.77 o
   9   4   2    342.40    351.81     21.72 o
  10   4   2    326.81    331.45     22.38 o
   1   5   2    256.09    226.18      6.48 o
   2   5   2     58.04     55.10      4.67 o
   3   5   2   1091.91   1013.93     18.20 o
   4   5   2   1305.69   1245.45     20.28 o
   5   5   2     22.29     23.12      3.55 o
   6   5   2    320.36    318.85      9.29 o
   7   5   2    195.27    190.82      8.63 o
   8   5   2    155.47    168.57      9.69 o
   9   5   2      5.62      9.81      6.14 <
  10   5   2      1.02     -9.14      9.54 <
   0   6   2      1.88      8.26      3.96 <
   1   6   2    714.90    780.87     30.92 o
   2   6   2     68.71     54.90      4.61 o
   3   6   2    366.75    370.07      8.22 o
   4   6   2     55.89     53.96      4.23 o
   5   6   2    170.10    167.42      7.15 o
   6   6   2     21.49     15.37      3.88 o
   7   6   2    412.11    423.67     11.99 o
   8   6   2     70.24     67.07      7.38 o
   9   6   2     17.40     26.74      7.72 o
  10   6   2     18.94     11.90      9.18 <
   1   7   2   2553.09   2642.87    104.94 o
   2   7   2    374.32    394.72      8.25 o
   3   7   2   2387.70   2524.94    100.84 o
   4   7   2   1567.84   1563.03     16.96 o
   5   7   2    122.59    123.07      6.22 o
   6   7   2     25.54     42.60      4.70 o
   7   7   2     11.86      6.50      3.62 <
   8   7   2    230.10    257.82     12.46 o
   9   7   2    329.64    333.77     18.17 o
  10   7   2      9.20     33.25     12.99 <
   0   8   2     52.60     91.91      5.49 o
   1   8   2   3626.61   3803.54    149.60 o
   2   8   2    148.97    121.50      5.52 o
   3   8   2    223.95    237.42      7.86 o
   4   8   2     98.44    108.82      5.43 o
   5   8   2   1340.59   1335.73     20.07 o
   6   8   2   2950.08   2966.88     29.19 o
   7   8   2      0.07      3.38      5.86 <
   8   8   2    130.32    149.92     12.69 o
   9   8   2    216.26    248.54     16.63 o
  10   8   2     69.91     92.03     15.85 o
   1   9   2     51.66     41.52      4.15 o
   2   9   2    516.17    486.11     10.98 o
   3   9   2   1415.03   1568.08     61.84 o
   4   9   2     77.58     71.97      5.81 o
   5   9   2    754.80    756.12     16.98 o
   6   9   2      0.14      9.34      5.01 <
   7   9   2      5.77     -0.11     10.19 <
   8   9   2    254.18    271.21     16.84 o
   9   9   2      0.48     22.67      8.80 <
  10   9   2      1.04     34.35     13.42 <
   0  10   2   1008.73    971.53     21.65 o
   1  10   2    223.70    238.28      6.75 o
   2  10   2    588.11    622.06      9.13 o
   3  10   2    353.26    381.64      8.07 o
   4  10   2     27.00     16.27      5.31 o
   5  10   2    450.95    442.55     15.87 o
   6  10   2      0.02     12.79      5.23 <
   7  10   2     73.78     77.03     14.51 o
   8  10   2     77.53     89.99     15.50 o
   9  10   2     78.11    104.61     11.91 o
   1  11   2    730.39    746.99      9.63 o
   2  11   2    134.53    133.10      6.41 o
   3  11   2    241.94    248.54      8.95 o
   4  11   2    444.92    416.54     14.89 o
   5  11   2   1529.37   1462.40     36.85 o
   6  11   2      6.79     17.35      7.91 <
   7  11   2   1338.93   1304.31     46.45 o
   8  11   2     96.54    103.47     15.74 o
   9  11   2      0.04      0.20      8.32 <
   0  12   2     43.59     44.75      7.67 o
   1  12   2    707.72    724.72     13.32 o
   2  12   2    193.24    177.00      8.58 o
   3  12   2     45.51     30.71      6.45 o
   4  12   2      7.54     11.38      6.68 <
   5  12   2    113.47     99.95     10.94 o
   6  12   2      0.00     -7.73     10.18 <
   7  12   2     28.76     25.60     11.80 <
   8  12   2      0.16    -11.91     11.01 <
   9  12   2     24.89     36.27     11.93 o
   1  13   2      1.02      6.16      4.18 <
   2  13   2     16.32     14.88      4.81 o
   3  13   2      0.19     11.96     10.12 <
   4  13   2     47.61     47.00     11.68 o
   5  13   2    200.82    243.68     20.82 o
   6  13   2      2.06     -4.11     10.43 <
   7  13   2     10.19      5.66     11.78 <
   8  13   2     19.11     12.70     10.58 <
   0  14   2    511.58    508.83     20.20 o
   1  14   2    138.23    121.25      8.06 o
   2  14   2    259.32    254.86     12.74 o
   3  14   2     31.74     57.46      9.46 o
   4  14   2     33.76     30.99     10.60 <
   5  14   2    470.61    531.06     28.96 o
   6  14   2     85.47    108.49     16.55 o
   7  14   2    233.26    257.85     23.53 o
   8  14   2      5.20     15.39     15.86 <
   1  15   2    133.16    110.18      8.10 o
   2  15   2     14.89     11.93      6.22 <
   3  15   2     18.95     22.97      9.18 <
   4  15   2      0.22      8.71     12.15 <
   5  15   2     27.60     39.21     14.37 <
   6  15   2     45.77     55.42     13.71 o
   7  15   2    188.04    194.22     22.59 o
   0  16   2     29.79     28.61      8.08 o
   1  16   2    243.76    228.20     12.53 o
   2  16   2     48.44     39.18      7.18 o
   3  16   2    188.07    210.87     14.68 o
   4  16   2    106.39    113.21     16.50 o
   5  16   2     80.08     77.35     15.14 o
   6  16   2      6.22     31.38     12.38 <
   1  17   2    111.50    112.74      9.74 o
   2  17   2     33.07     33.68      7.87 o
   3  17   2    119.40    123.46     17.36 o
   4  17   2     45.36     40.83     13.49 o
   5  17   2      3.76      3.07     10.08 <
   0  18   2    780.24    832.27     36.99 o
   1  18   2     76.87     89.30     10.94 o
   2  18   2    103.36    156.40     20.01 o
   3  18   2    352.83    360.71     27.48 o
   4  18   2      8.95     -2.69     11.81 <
   1  19   2    298.24    343.05     21.06 o
   2  19   2    411.88    498.65     31.19 o
   3  19   2    376.51    395.89     30.48 o
   0  20   2     91.34    106.49     18.61 o
   1  20   2      0.02      6.52     15.58 <
   1   1   3  15154.50  14333.00    165.38 o
   2   1   3   7817.30   7278.84     95.19 o
   3   1   3    388.66    400.85      6.28 o
   4   1   3     85.08     93.50      4.07 o
   5   1   3     53.50     54.24      3.54 o
   6   1   3     47.52     61.19      3.67 o
   7   1   3    236.75    262.68      6.51 o
   8   1   3     22.66     21.88      3.49 o
   9   1   3     76.86     84.65      7.82 o
  10   1   3     65.31     77.19     13.44 o
   1   2   3   1872.29   1802.41     20.74 o
   2   2   3   6235.51   6031.30     55.93 o
   3   2   3   5583.07   5486.50     41.45 o
   4   2   3    668.42    717.44      4.78 o
   5   2   3    126.55    115.54      4.99 o
   6   2   3    147.05    153.57      5.55 o
   7   2   3     59.12     49.39      4.30 o
   8   2   3     15.06      5.95      3.50 <
   9   2   3     14.36      8.65      5.74 <
  10   2   3     18.58     24.05      9.80 <
   1   3   3   7021.44   6832.19     60.30 o
   2   3   3   4778.41   4625.04     44.38 o
   3   3   3   4628.24   4551.08     34.99 o
   4   3   3    169.08    196.11      4.87 o
   5   3   3   1024.84   1142.93     45.23 o
   6   3   3    432.95    463.91      9.36 o
   7   3   3    337.85    338.37     10.59 o
   8   3   3    402.60    389.75     13.83 o
   9   3   3     50.98     48.43      7.72 o
  10   3   3     28.73     22.72      9.95 <
  11   3   3    206.65    236.18     31.28 o
   0   4   3  24061.70  23291.00    208.10 o
   1   4   3   1917.51   1996.03     79.82 o
   2   4   3   2826.77   2821.32     24.33 o
   3   4   3    257.73    296.17      5.13 o
   4   4   3   4818.20   4929.84    195.99 o
   5   4   3    418.07    454.92      7.58 o
   6   4   3     67.86     64.25      5.28 o
   7   4   3      0.00     -0.54      3.72 <
   8   4   3    540.19    481.69     15.73 o
   9   4   3    223.60    219.61     11.72 o
  10   4   3      0.05      8.55      8.89 <
   1   5   3     31.85     20.17      3.26 o
   2   5   3    184.78    202.51      6.83 o
   3   5   3   7959.68   8218.20    324.10 o
   4   5   3   1208.46   1181.87     15.60 o
   5   5   3   2479.61   2461.33     23.56 o
   6   5   3    480.74    449.62     13.17 o
   7   5   3     85.21     82.78      6.11 o
   8   5   3     24.32     26.24      5.00 o
   9   5   3     24.75     22.86      6.50 o
  10   5   3     10.32     21.02      9.58 <
   0   6   3    505.11    435.17     14.30 o
   1   6   3    155.52    161.86      5.84 o
   2   6   3    222.83    245.46      6.72 o
   3   6   3     60.89     49.53      3.97 o
   4   6   3   3529.81   3630.28      8.87 o
   5   6   3   2049.01   1989.35     23.75 o
   6   6   3   1047.79   1053.82     16.41 o
   7   6   3     61.41     72.62      5.95 o
   8   6   3      0.00      4.94      4.89 <
   9   6   3     25.29     45.76      8.34 o
  10   6   3     32.02     51.68     12.42 o
   1   7   3   1536.21   1522.23     16.97 o
   2   7   3   7092.87   7385.13    290.64 o
   3   7   3   1333.64   1376.88     16.06 o
   4   7   3   3402.23   3277.79     39.94 o
   5   7   3      0.00     -1.07      2.79 <
   6   7   3   2394.09   2330.57     31.76 o
   7   7   3    364.54    365.89     10.46 o
   8   7   3    742.04    779.15     24.51 o
   9   7   3     34.61     57.05      9.45 o
  10   7   3    305.14    371.80     25.51 o
   0   8   3   5324.79   5420.18     50.96 o
   1   8   3   1993.62   2153.28     84.23 o
   2   8   3    499.59    622.91     23.83 o
   3   8   3     24.48     39.87      4.59 o
   4   8   3    100.17    111.37      5.75 o
   5   8   3    136.08    148.10      6.21 o
   6   8   3   5637.20   5543.17     53.48 o
   7   8   3    135.58    124.56     11.08 o
   8   8   3      2.07      9.57      7.45 <
   9   8   3     74.26     68.96     10.91 o
  10   8   3     71.77     67.64     13.88 o
   1   9   3   2891.90   3037.75    120.75 o
   2   9   3     13.58     14.38      3.15 o
   3   9   3      3.81      4.95      3.29 <
   4   9   3     97.87    106.91      6.48 o
   5   9   3    493.69    459.23     15.28 o
   6   9   3    952.29    935.52     17.30 o
   7   9   3     39.41     31.36     10.26 o
   8   9   3    691.50    699.10     26.10 o
   9   9   3     25.45     53.65     10.09 o
  10   9   3    175.36    161.38     19.19 o
   0  10   3   2134.27   2095.29     31.62 o
   1  10   3    227.53    243.58      7.60 o
   2  10   3     26.17     24.80      3.81 o
   3  10   3    121.93    110.05      6.48 o
   4  10   3    542.54    590.66     15.97 o
   5  10   3    726.12    716.31     19.81 o
   6  10   3    469.32    450.37     12.81 o
   7  10   3    122.43     86.83     14.40 o
   8  10   3    617.95    552.51     25.91 o
   9  10   3     74.98     67.60     11.42 o
   1  11   3    615.87    628.38     10.96 o
   2  11   3   1258.35   1270.45     19.47 o
   3  11   3     44.01     39.14      5.50 o
   4  11   3     87.88     92.43      9.76 o
   5  11   3    554.27    569.33     18.09 o
   6  11   3     56.94     61.55      8.89 o
   7  11   3    815.05    829.21     36.22 o
   8  11   3    845.27    793.30     38.29 o
   9  11   3    134.73    129.90     14.31 o
   0  12   3     12.31     15.13      6.50 <
   1  12   3    712.08    715.65     14.16 o
   2  12   3     62.14     52.41      6.32 o
   3  12   3    368.38    404.60     17.63 o
   4  12   3    419.98    406.18     23.91 o
   5  12   3    358.73    386.47     23.63 o
   6  12   3     19.82      0.41      9.67 <
   7  12   3    372.93    324.87     25.16 o
   8  12   3     43.91     40.19     11.64 o
   9  12   3     25.06     51.78     13.59 o
   1  13   3    331.89    318.67     11.59 o
   2  13   3      7.04      1.26      6.05 <
   3  13   3    366.42    402.53     23.26 o
   4  13   3    699.65    689.34     31.73 o
   5  13   3    342.18    301.07     24.05 o
   6  13   3    288.82    260.79     22.29 o
   7  13   3      0.52      2.38     10.84 <
   8  13   3    434.94    466.29     30.65 o
   0  14   3    201.33    170.68     13.48 o
   1  14   3    346.99    312.15     12.55 o
   2  14   3   1856.19   1774.02     33.34 o
   3  14   3    414.40    423.67     25.32 o
   4  14   3     53.45     57.01     12.69 o
   5  14   3      7.26     13.46     10.59 <
   6  14   3    213.35    263.13     22.20 o
   7  14   3     17.29     18.23     11.03 <
   8  14   3    216.17    200.69     30.37 o
   1  15   3    400.34    355.29     14.08 o
   2  15   3     70.21     66.53      8.08 o
   3  15   3     19.94     20.08      7.25 <
   4  15   3   1363.23   1337.44     47.50 o
   5  15   3    306.58    358.15     25.43 o
   6  15   3      0.00      2.80     11.04 <
   7  15   3    110.83    150.69     19.20 o
   0  16   3    915.11    888.73     29.17 o
   1  16   3    220.29    179.18     10.56 o
   2  16   3      0.05      0.45      6.80 <
   3  16   3    210.03    204.84     15.15 o
   4  16   3      0.01     21.70     12.67 <
   5  16   3     11.44     33.79     12.26 <
   6  16   3    129.02    103.69     16.86 o
   1  17   3      1.84      6.00      6.23 <
   2  17   3     12.26     15.15      6.98 <
   3  17   3    123.45    121.37     16.52 o
   4  17   3      0.00     -2.67     10.04 <
   5  17   3     33.57     30.38     13.52 <
   0  18   3     14.17     10.97     11.40 <
   1  18   3    206.51    222.68     14.33 o
   2  18   3      7.88     27.83     12.35 <
   3  18   3      6.35     22.64     12.94 <
   4  18   3     35.91     36.98     13.21 <
   1  19   3    169.43    204.89     18.08 o
   2  19   3    165.57    156.78     20.32 o
   3  19   3     86.25    127.21     20.40 o
   0  20   3     13.15     35.61     21.00 <
   1  20   3    106.29    103.85     24.08 o
   1   0   4     44.03     67.54      3.60 o
   2   0   4  12472.70  12011.20    120.05 o
   3   0   4   1962.74   1974.54     16.46 o
   4   0   4   5871.14   5833.88     45.84 o
   5   0   4    786.54    837.33      9.75 o
   6   0   4   1269.24   1278.42     22.88 o
   7   0   4     95.56     89.29      7.69 o
   8   0   4    311.86    310.87     13.94 o
   9   0   4    660.28    655.64     27.89 o
  10   0   4      3.30      4.35     11.25 <
   1   1   4   5535.97   5264.36     59.86 o
   2   1   4    721.12    721.52      8.46 o
   3   1   4    148.99    142.29      4.46 o
   4   1   4   9866.74  10051.50    399.00 o
   5   1   4    136.28    175.05      4.49 o
   6   1   4    280.01    287.52      6.90 o
   7   1   4    243.14    275.53      6.26 o
   8   1   4    114.31     88.61      6.58 o
   9   1   4      8.75      9.19      5.21 <
  10   1   4     40.05     43.01     10.36 o
  11   1   4    451.54    517.28     42.55 o
   0   2   4  16152.60  15509.90    165.61 o
   1   2   4  12469.00  11864.40    129.37 o
   2   2   4   7428.31   6933.62     90.13 o
   3   2   4    843.72    710.01     17.10 o
   4   2   4      0.71     -3.67      2.27 <
   5   2   4    485.84    502.69      8.30 o
   6   2   4    128.84    112.97      5.46 o
   7   2   4      1.13      0.89      2.79 <
   8   2   4      8.15     12.15      4.16 <
   9   2   4     43.31     34.67      6.61 o
  10   2   4     63.48     53.42     11.51 o
  11   2   4      1.19    -25.35     17.99 <
   1   3   4  31807.10  30463.20    304.44 o
   2   3   4    598.45    581.89      9.96 o
   3   3   4   2676.26   2734.56      6.08 o
   4   3   4     88.09     88.14      4.04 o
   5   3   4    198.21    219.58      5.70 o
   6   3   4    203.49    201.82      7.57 o
   7   3   4   1180.87   1172.64     19.73 o
   8   3   4      1.96      8.93      3.68 <
   9   3   4      0.18     -0.04      4.67 <
  10   3   4     48.11     58.71     19.56 <
  11   3   4     94.34    111.52     22.34 o
   0   4   4    132.49    126.97      7.66 o
   1   4   4   8299.65   8164.95     60.90 o
   2   4   4    179.51    171.41      5.85 o
   3   4   4   1016.26   1019.76     11.47 o
   4   4   4     85.49     91.69      4.00 o
   5   4   4   1800.87   1774.34     22.23 o
   6   4   4     24.51     23.03      4.22 o
   7   4   4      8.19      5.24      3.03 <
   8   4   4      9.80      6.50      4.35 <
   9   4   4      5.24      1.54      5.19 <
  10   4   4      2.05     10.00     13.12 <
   1   5   4   5314.29   5433.31    216.74 o
   2   5   4    921.11    919.48     13.03 o
   3   5   4      0.88     -2.70      2.46 <
   4   5   4     33.50     46.58      3.31 o
   5   5   4    783.75    790.88     12.40 o
   6   5   4    165.94    165.06      7.50 o
   7   5   4    217.03    209.52      9.01 o
   8   5   4      0.94      3.28      4.21 <
   9   5   4    186.53    177.84     12.63 o
  10   5   4      9.82     -3.23     13.39 <
   0   6   4  12008.80  11726.70    102.22 o
   1   6   4     49.15     59.59      4.11 o
   2   6   4   2013.05   2091.62      4.16 o
   3   6   4    115.69    112.72      5.29 o
   4   6   4   2143.70   2178.86     16.71 o
   5   6   4    163.94    161.33      5.72 o
   6   6   4     50.26     39.08      4.27 o
   7   6   4    664.71    636.81     16.79 o
   8   6   4      1.05     -6.63      5.50 <
   9   6   4    172.71    216.75     13.80 o
  10   6   4     21.37     12.97     13.83 <
   1   7   4    448.05    455.03      9.03 o
   2   7   4    742.68    856.43      3.03 o
   3   7   4    200.29    231.99      7.50 o
   4   7   4     55.54     52.69      3.99 o
   5   7   4    648.10    627.76     13.22 o
   6   7   4     82.80     77.59      6.05 o
   7   7   4    204.96    180.92      9.60 o
   8   7   4     15.80     10.81      6.87 <
   9   7   4     41.38     30.18      7.75 o
  10   7   4     63.40     56.34     18.99 <
   0   8   4   1313.60   1422.15     17.65 o
   1   8   4   1284.77   1463.66     56.22 o
   2   8   4   1965.87   1981.36     19.60 o
   3   8   4    834.64    922.55      8.45 o
   4   8   4    197.22    194.89      7.61 o
   5   8   4    650.41    660.74     13.11 o
   6   8   4   1896.52   1902.00     24.01 o
   7   8   4    155.41    160.55     11.68 o
   8   8   4    238.95    202.70     15.11 o
   9   8   4    298.80    353.73     18.31 o
  10   8   4     12.80     36.61     15.90 <
   1   9   4   2869.75   3035.39    119.63 o
   2   9   4    586.88    665.35      5.08 o
   3   9   4     99.68    117.51      5.43 o
   4   9   4    193.95    206.06      8.21 o
   5   9   4      8.40     14.28      5.25 <
   6   9   4    363.06    350.15     10.71 o
   7   9   4      0.47      2.98      9.31 <
   8   9   4    315.67    259.89     18.05 o
   9   9   4     59.57     86.79     12.18 o
   0  10   4    973.26    983.95     23.34 o
   1  10   4    278.07    288.75      8.43 o
   2  10   4    527.74    516.73     10.82 o
   3  10   4    328.58    323.16     10.05 o
   4  10   4     41.93     43.32      5.86 o
   5  10   4    193.05    168.78     10.85 o
   6  10   4   1450.22   1362.06     28.55 o
   7  10   4     39.07     40.49     11.69 o
   8  10   4    323.61    341.01     19.25 o
   9  10   4      5.77     15.73      9.11 <
   1  11   4    355.97    377.34      8.33 o
   2  11   4    765.81    801.50     12.64 o
   3  11   4     11.33      7.29      5.03 <
   4  11   4     11.00     12.19      6.55 <
   5  11   4   1217.55   1118.37     29.85 o
   6  11   4      0.23      3.83      6.50 <
   7  11   4      5.73     35.47     11.91 <
   8  11   4     89.39     91.22     16.29 o
   9  11   4     34.04     44.90     10.28 o
   0  12   4   1049.55   1000.28     27.56 o
   1  12   4      0.07      7.12      4.81 <
   2  12   4   2727.62   2722.82     34.06 o
   3  12   4   1335.40   1229.00     31.46 o
   4  12   4    106.71    111.28     10.76 o
   5  12   4    513.42    503.61     27.63 o
   6  12   4    177.77    228.90     20.11 o
   7  12   4      1.86     13.64     10.47 <
   8  12   4     23.25     26.18     11.29 <
   9  12   4    255.08    273.61     23.58 o
   1  13   4    117.88    131.84      7.62 o
   2  13   4     72.96     79.70      8.54 o
   3  13   4    601.70    586.88     23.14 o
   4  13   4    928.37    918.68     37.03 o
   5  13   4    275.91    318.12     22.35 o
   6  13   4      5.84     17.23     10.80 <
   7  13   4    115.25    117.11     15.82 o
   8  13   4     77.64     88.28     16.11 o
   0  14   4   2383.70   2387.68     42.39 o
   1  14   4   1440.92   1467.05     21.98 o
   2  14   4     64.16     59.69      8.19 o
   3  14   4    897.83    877.12     36.57 o
   4  14   4    269.15    327.57     23.01 o
   5  14   4     44.05     69.03     14.36 o
   6  14   4    103.87    127.22     17.23 o
   7  14   4     45.11     57.11     15.21 o
   8  14   4    314.78    421.37     40.40 o
   1  15   4   1650.80   1698.22     23.36 o
   2  15   4     52.48     41.73      6.56 o
   3  15   4     23.18     30.74     11.32 <
   4  15   4     10.34     36.06     12.09 <
   5  15   4      2.36     -6.08     10.24 <
   6  15   4     14.89     32.23     13.14 <
   7  15   4    210.64    222.56     32.29 o
   0  16   4    852.87    944.01     26.81 o
   1  16   4     64.40     52.96      7.57 o
   2  16   4    378.64    405.85     14.54 o
   3  16   4     42.37     46.37      9.04 o
   4  16   4      1.33     13.83     11.63 <
   5  16   4     30.22     64.61     14.79 o
   6  16   4    143.40    221.25     22.94 o
   1  17   4    538.32    517.33     18.55 o
   2  17   4    110.79    118.48     11.61 o
   3  17   4     56.54     77.45     15.93 o
   4  17   4      3.11     -0.60     11.04 <
   5  17   4     36.63     60.13     14.73 o
   0  18   4     43.58     24.19      9.00 <
   1  18   4     29.27     26.88      8.58 o
   2  18   4    399.91    462.25     23.38 o
   3  18   4    306.14    349.27     26.46 o
   4  18   4    315.13    334.65     27.61 o
   1  19   4    441.48    436.65     24.21 o
   2  19   4    365.99    324.19     27.94 o
   3  19   4     52.28     80.94     23.18 o
   0  20   4    588.03    651.87     52.01 o
   1  20   4    131.26    116.03     24.05 o
   1   1   5   1367.99   1237.56     20.90 o
   2   1   5   8589.29   8083.70     99.66 o
   3   1   5    127.88    126.21      4.84 o
   4   1   5   2195.07   2095.98     27.81 o
   5   1   5   1142.82   1174.80      8.16 o
   6   1   5     20.82     26.99      3.17 o
   7   1   5     28.86     31.42      3.32 o
   8   1   5    326.09    334.74     10.60 o
   9   1   5      0.07     -2.85      4.32 <
  10   1   5      6.82      0.84     10.04 <
  11   1   5     32.70     39.58     12.52 o
   0   2   5  73171.80  75236.90   2960.47 o
   1   2   5    144.56    148.62      3.23 o
   2   2   5   1034.09    952.50     15.29 o
   3   2   5   7776.50   7560.61     68.15 o
   4   2   5    952.09    932.67     13.73 o
   5   2   5     22.02     16.67      3.08 o
   6   2   5    358.83    360.48      8.42 o
   7   2   5    340.38    333.01      8.70 o
   8   2   5     87.09     78.68      5.81 o
   9   2   5     17.03     28.13      5.45 o
  10   2   5     19.28     27.16     10.04 <
  11   2   5     15.71     14.57     16.66 <
   1   3   5    130.09    113.24      4.83 o
   2   3   5   3200.38   3084.73     34.33 o
   3   3   5    407.92    390.49      8.34 o
   4   3   5    660.71    705.75      6.48 o
   5   3   5   2476.52   2454.44     23.53 o
   6   3   5      0.41      2.77      2.85 <
   7   3   5      1.39     11.73      3.81 o
   8   3   5     55.04     56.03      5.00 o
   9   3   5     69.90     82.62      8.05 o
  10   3   5      0.14    -23.01     16.72 <
  11   3   5     46.80     77.62     20.73 o
   0   4   5   3011.28   3038.51     30.16 o
   1   4   5     19.49     13.80      3.32 o
   2   4   5   1451.12   1460.27     14.42 o
   3   4   5   1126.49   1207.62      4.11 o
   4   4   5    410.28    425.38      6.56 o
   5   4   5     13.58     23.04      3.75 o
   6   4   5   1474.42   1411.71     24.75 o
   7   4   5      0.75      6.92      4.57 <
   8   4   5      0.95      1.29      4.06 <
   9   4   5     21.39     22.62      6.53 o
  10   4   5     27.68      7.90     12.32 <
   1   5   5    203.41    229.21      6.48 o
   2   5   5  10138.00  10331.40    409.99 o
   3   5   5    518.66    522.35     10.44 o
   4   5   5    286.67    305.29      6.85 o
   5   5   5    289.20    266.32      7.81 o
   6   5   5    655.40    686.18     15.66 o
   7   5   5     25.11     17.99      4.64 o
   8   5   5     34.37     25.79      5.10 o
   9   5   5      0.21     -1.05      6.00 <
  10   5   5     80.72    105.19     23.66 o
   0   6   5    817.51    857.38     10.98 o
   1   6   5     86.85     85.19      5.57 o
   2   6   5     14.08     15.90      3.16 o
   3   6   5    825.49    817.28     14.56 o
   4   6   5   5822.03   5937.13     22.34 o
   5   6   5    161.43    180.02      5.89 o
   6   6   5    221.42    212.27      8.89 o
   7   6   5     50.79     59.81      5.85 o
   8   6   5    109.99     95.61      9.74 o
   9   6   5     20.12     36.46      8.19 o
  10   6   5     11.04     12.57     15.86 <
   1   7   5      3.66      2.20      3.08 <
   2   7   5    745.31    810.40      9.20 o
   3   7   5    581.13    614.20     11.56 o
   4   7   5     25.67     21.59      4.15 o
   5   7   5    498.25    491.03     12.62 o
   6   7   5    420.92    405.87     11.49 o
   7   7   5    232.74    237.96     10.00 o
   8   7   5      6.34      5.74      6.51 <
   9   7   5     82.56     94.86     10.99 o
  10   7   5     44.49     52.36     20.39 <
   0   8   5   1962.43   2061.59     13.41 o
   1   8   5    174.92    195.81      6.95 o
   2   8   5    872.34    916.33     11.27 o
   3   8   5     12.14     11.56      3.76 o
   4   8   5    104.67    101.46      5.41 o
   5   8   5   2155.61   2071.30     33.40 o
   6   8   5   1258.73   1197.47     23.81 o
   7   8   5     85.08     75.66      6.80 o
   8   8   5    167.87    162.65     13.73 o
   9   8   5      5.36     12.27      7.76 <
  10   8   5     10.56     28.70     16.55 <
   1   9   5   3217.53   3234.29     23.39 o
   2   9   5    200.43    208.13      6.60 o
   3   9   5   1294.40   1274.33     18.35 o
   4   9   5    195.54    205.46      7.59 o
   5   9   5    559.71    552.10     16.71 o
   6   9   5     97.95     96.06      7.21 o
   7   9   5      9.78     -0.18      8.98 <
   8   9   5      4.25     10.26      7.69 <
   9   9   5     48.28     58.66     10.62 o
   0  10   5    825.48    918.93     18.90 o
   1  10   5    453.76    487.08      9.30 o
   2  10   5     26.35     26.77      3.54 o
   3  10   5    172.94    196.57      7.23 o
   4  10   5    624.73    614.54     16.43 o
   5  10   5    394.39    367.72     14.99 o
   6  10   5   1090.13   1057.12     22.56 o
   7  10   5    119.14    102.31     15.59 o
   8  10   5      7.60      8.45      8.26 <
   9  10   5      2.37      7.34      8.42 <
   1  11   5     16.71     31.20      4.16 o
   2  11   5     36.41     43.44      4.93 o
   3  11   5   2045.77   2058.18     27.91 o
   4  11   5    472.79    457.30     16.57 o
   5  11   5    651.91    693.54     18.56 o
   6  11   5     16.40     41.69     11.53 o
   7  11   5    424.69    396.48     26.43 o
   8  11   5    268.00    266.31     18.18 o
   9  11   5     19.68     31.12     11.24 <
   0  12   5    143.33    141.79     11.11 o
   1  12   5     93.85     95.93      7.71 o
   2  12   5    103.35     95.02      6.94 o
   3  12   5    853.75    876.76     21.58 o
   4  12   5    624.22    571.23     23.50 o
   5  12   5    193.60    179.35     17.91 o
   6  12   5    292.83    370.05     23.81 o
   7  12   5     15.48     18.61     10.13 <
   8  12   5     87.82     80.82     14.47 o
   9  12   5    179.58    165.42     18.96 o
   1  13   5    433.34    437.62     16.01 o
   2  13   5    721.72    727.09     20.70 o
   3  13   5   1347.08   1351.04     34.14 o
   4  13   5     36.83     41.53     12.13 o
   5  13   5    157.60    131.33     16.17 o
   6  13   5     61.24     26.06     10.79 <
   7  13   5     16.12     37.64     12.07 o
   8  13   5     25.80     22.62     12.10 <
   9  13   5     85.15    105.79     26.43 o
   0  14   5     21.42     23.89      8.10 <
   1  14   5   1862.43   1789.81     33.34 o
   2  14   5    803.37    789.90     23.27 o
   3  14   5      1.84      7.70      8.29 <
   4  14   5    407.49    428.88     26.35 o
   5  14   5    424.94    457.05     27.42 o
   6  14   5    942.58    958.92     40.98 o
   7  14   5     35.57     44.08     13.13 o
   8  14   5      7.76     19.29     16.90 <
   1  15   5   1981.31   1968.64     32.15 o
   2  15   5    655.99    626.11     19.22 o
   3  15   5    288.05    311.59     23.77 o
   4  15   5      4.19      1.20     10.42 <
   5  15   5    108.77     86.08     15.46 o
   6  15   5    213.54    280.38     24.05 o
   7  15   5     32.17     70.70     21.66 o
   0  16   5   5242.21   5178.88     73.13 o
   1  16   5    167.84    150.32     10.58 o
   2  16   5    196.37    177.40     11.35 o
   3  16   5    223.91    244.69     15.89 o
   4  16   5    158.59    190.18     19.74 o
   5  16   5     67.40     91.64     16.61 o
   6  16   5    435.56    453.23     31.11 o
   1  17   5   1026.90   1042.99     23.83 o
   2  17   5     24.36     15.03      6.32 <
   3  17   5      0.23      9.34     11.20 <
   4  17   5     14.75     28.40     11.53 <
   5  17   5    211.60    207.58     22.67 o
   0  18   5    319.92    322.69     19.41 o
   1  18   5    702.35    667.60     21.87 o
   2  18   5    242.58    234.59     18.84 o
   3  18   5    124.32    134.69     18.99 o
   4  18   5     67.62    118.84     18.77 o
   1  19   5    178.44    178.98     16.61 o
   2  19   5    431.57    478.10     24.79 o
   0  20   5     70.87     94.11     25.53 o
   1  20   5     52.70     86.28     22.50 o
   0   0   6    841.63    808.39     22.06 o
   1   0   6    778.85    798.73      9.51 o
   2   0   6   2306.42   2178.91     34.37 o
   3   0   6   5984.30   5788.35     59.08 o
   4   0   6    595.52    555.44     14.61 o
   5   0   6    124.95    109.77      7.51 o
   6   0   6   1748.50   1656.57     32.67 o
   7   0   6      1.83      1.02      4.55 <
   8   0   6    135.20    115.84     10.37 o
   9   0   6     39.73     45.37      6.94 o
  10   0   6     34.49     23.92     13.96 <
  11   0   6      0.18     -7.05     15.87 <
   1   1   6   7603.75   7369.72     66.48 o
   2   1   6   2204.09   2251.22     89.59 o
   3   1   6    157.32    163.64      4.13 o
   4   1   6    973.96    930.08     15.66 o
   5   1   6   2640.58   2595.66     25.53 o
   6   1   6      0.29      2.96      2.62 <
   7   1   6      5.11      3.23      3.54 <
   8   1   6     11.43     17.03      4.06 o
   9   1   6     16.30     27.38      5.00 o
  10   1   6     23.12     25.37      9.66 <
  11   1   6    205.21    242.50     22.00 o
   0   2   6  20028.20  19516.70    162.96 o
   1   2   6    867.27    828.91     11.17 o
   2   2   6    666.76    726.84     28.67 o
   3   2   6   1148.48   1214.51      2.31 o
   4   2   6    536.77    468.85     13.81 o
   5   2   6      4.51      4.68      3.03 <
   6   2   6     13.13     10.88      2.76 o
   7   2   6    219.54    238.73      6.64 o
   8   2   6    196.16    173.21      8.93 o
   9   2   6     19.16     21.60      6.22 o
  10   2   6     14.62      7.77      9.32 <
  11   2   6      0.00     -6.22     10.84 <
   1   3   6    894.44    815.12     15.30 o
   2   3   6    469.41    445.96      8.38 o
   3   3   6   1231.39   1272.38      3.86 o
   4   3   6   1683.83   1726.95     12.39 o
   5   3   6   1589.48   1553.46     21.15 o
   6   3   6     18.49     17.84      4.04 o
   7   3   6     48.73     41.26      4.36 o
   8   3   6    151.62    156.09      7.68 o
   9   3   6     19.73     28.30      7.21 o
  10   3   6     11.07     16.32     13.23 <
  11   3   6     28.95     14.86     14.28 <
   0   4   6   7249.81   6941.71     83.45 o
   1   4   6   3955.83   3999.51     13.73 o
   2   4   6    475.86    449.70      9.24 o
   3   4   6      0.85     -0.50      2.49 <
   4   4   6   1355.50   1333.77     17.60 o
   5   4   6    849.94    830.41     18.42 o
   6   4   6    666.63    684.91     15.93 o
   7   4   6    105.88    110.13      7.71 o
   8   4   6      0.32      4.64      3.81 <
   9   4   6    136.00    188.76     12.64 o
  10   4   6     80.11     59.01     17.59 o
   1   5   6   5789.48   5843.70     23.97 o
   2   5   6     94.48     91.19      4.39 o
   3   5   6      0.64      6.71      3.01 <
   4   5   6    376.33    369.05      9.97 o
   5   5   6   1083.58   1088.40     19.69 o
   6   5   6    453.16    438.72     14.31 o
   7   5   6    405.85    407.62     17.32 o
   8   5   6     40.88     36.22      5.80 o
   9   5   6     10.48     11.50      6.48 <
  10   5   6     41.06      1.29     14.89 <
   0   6   6   1689.54   1704.80     23.01 o
   1   6   6     56.88     56.94      3.87 o
   2   6   6   1780.28   1839.56     12.40 o
   3   6   6    297.85    311.45      8.41 o
   4   6   6    924.77    960.03     19.04 o
   5   6   6     53.95     55.36      4.98 o
   6   6   6    167.96    139.32      9.32 o
   7   6   6    257.37    246.23     10.45 o
   8   6   6    172.91    166.99     12.88 o
   9   6   6     89.11     94.58     11.10 o
  10   6   6    138.57    142.07     25.47 o
   1   7   6    117.51    133.75      5.64 o
   2   7   6    512.58    517.04     12.45 o
   3   7   6     15.79     17.71      4.48 o
   4   7   6    120.49    134.52      7.62 o
   5   7   6    310.42    331.26      9.60 o
   6   7   6    351.59    351.27     10.13 o
   7   7   6    163.70    171.37      8.94 o
   8   7   6    362.53    344.87     18.09 o
   9   7   6      0.02     -2.69      6.88 <
  10   7   6      2.41     26.86     16.92 <
   0   8   6    418.89    412.25     11.69 o
   1   8   6      9.20      8.38      3.69 <
   2   8   6    403.76    460.27      8.75 o
   3   8   6   1821.62   1898.59     13.68 o
   4   8   6    208.53    202.03      7.35 o
   5   8   6    132.76    137.16      7.97 o
   6   8   6    489.04    462.58     13.77 o
   7   8   6     61.15     53.96      6.83 o
   8   8   6     76.43     73.88     10.02 o
   9   8   6      6.55      0.60      6.65 <
   1   9   6   1340.01   1400.66     12.72 o
   2   9   6     12.73      3.71      3.25 <
   3   9   6      6.15     11.06      3.25 o
   4   9   6     21.72     22.70      4.37 o
   5   9   6     94.56    118.93      8.58 o
   6   9   6      1.31      3.95      4.10 <
   7   9   6      2.36      4.12      6.77 <
   8   9   6    268.13    225.88     16.43 o
   9   9   6    378.91    365.38     20.65 o
   0  10   6   3796.10   3970.62     28.04 o
   1  10   6    217.08    207.87      7.47 o
   2  10   6    444.82    463.40      8.83 o
   3  10   6      0.52      3.54      4.23 <
   4  10   6     37.43     48.39      6.13 o
   5  10   6     44.40     45.78      6.73 o
   6  10   6    996.83    987.86     24.33 o
   7  10   6    810.46    826.64     34.78 o
   8  10   6    120.86    120.78     13.04 o
   9  10   6    203.88    219.47     16.56 o
   1  11   6     68.76     77.79      4.89 o
   2  11   6    288.23    297.85      9.80 o
   3  11   6     57.64     82.87      7.17 o
   4  11   6     18.13     35.39      7.17 o
   5  11   6    115.06    122.67     11.47 o
   6  11   6    183.44    178.11     18.35 o
   7  11   6      5.30     19.51     10.48 <
   8  11   6     27.20     27.05      8.91 o
   9  11   6     33.98     52.58     12.24 o
   0  12   6    795.21    738.62     30.28 o
   1  12   6    856.99    839.89     19.68 o
   2  12   6    175.40    167.65      8.61 o
   3  12   6    362.93    356.73     15.12 o
   4  12   6     30.95     21.36      6.35 o
   5  12   6    179.22    170.37     13.59 o
   6  12   6    149.35    197.51     19.11 o
   7  12   6    206.17    183.27     19.34 o
   8  12   6    296.50    351.20     20.52 o
   9  12   6     62.11     36.82     12.80 <
   1  13   6     70.01     76.05      8.53 o
   2  13   6      4.37      6.66      7.21 <
   3  13   6    629.45    596.57     24.38 o
   4  13   6      2.21      6.33     11.28 <
   5  13   6    141.56    153.35     17.96 o
   6  13   6    128.38    152.50     17.32 o
   7  13   6      0.56      4.76     10.73 <
   8  13   6      3.90     29.15     11.31 <
   0  14   6      0.09     15.76      8.36 <
   1  14   6      3.07     15.32      6.89 <
   2  14   6     13.82     24.90      7.32 o
   3  14   6   1002.43    991.45     31.18 o
   4  14   6     52.18     59.32     12.55 o
   5  14   6    137.53    109.42     16.33 o
   6  14   6    251.71    243.32     22.95 o
   7  14   6    287.03    319.79     25.32 o
   8  14   6      0.25     -4.89     14.34 <
   1  15   6   1016.48   1047.91     21.95 o
   2  15   6      0.29     -6.25      6.93 <
   3  15   6      5.87     10.26      7.77 <
   4  15   6    351.58    304.92     24.64 o
   5  15   6     24.60     39.38     13.35 <
   6  15   6     37.60     76.37     15.76 o
   7  15   6    235.34    256.80     33.17 o
   0  16   6    924.31    875.34     30.40 o
   1  16   6    172.10    178.86     10.90 o
   2  16   6      0.06     -0.14      5.51 <
   3  16   6      7.93     12.10      8.25 <
   4  16   6    138.49    136.62     17.43 o
   5  16   6   1424.52   1462.38     51.59 o
   6  16   6    230.14    305.51     35.92 o
   1  17   6      0.05     10.85      6.50 <
   2  17   6    138.46    129.72     10.03 o
   3  17   6    207.96    221.57     16.30 o
   4  17   6     17.50     27.51     11.85 <
   5  17   6    326.18    345.47     27.72 o
   0  18   6    170.74    167.35     15.89 o
   1  18   6      2.67     13.24      6.53 <
   2  18   6      1.43     14.96      7.05 <
   3  18   6     62.17     79.29     16.46 o
   4  18   6     66.85     67.43     14.89 o
   1  19   6      9.52     -3.09      6.40 <
   2  19   6    173.56    170.79     16.94 o
   0  20   6      4.72     31.62     21.39 <
   1  20   6     30.27     17.19     15.75 <
   1   1   7   1607.28   1508.72     21.55 o
   2   1   7   1659.36   1609.26     16.92 o
   3   1   7    615.97    607.31      9.05 o
   4   1   7    203.33    185.59      6.34 o
   5   1   7    515.30    505.68     10.96 o
   6   1   7     82.88     84.39      5.76 o
   7   1   7     12.88     14.37      3.74 o
   8   1   7      1.69     -2.27      3.77 <
   9   1   7     27.32     38.28      9.08 o
  10   1   7    508.52    527.44     29.91 o
  11   1   7      7.03    -14.20     11.82 <
   0   2   7   6040.30   6052.04     39.49 o
   1   2   7   3502.70   3477.33     24.13 o
   2   2   7   1278.25   1298.68     10.41 o
   3   2   7    161.62    163.70      4.75 o
   4   2   7    152.50    127.34      6.95 o
   5   2   7    629.99    558.65     14.50 o
   6   2   7    444.21    408.49     12.29 o
   7   2   7     72.18     73.47      4.95 o
   8   2   7    133.19    147.48      7.49 o
   9   2   7     73.06     76.24      8.76 o
  10   2   7     41.58     19.82      8.94 <
  11   2   7      2.92     -1.84     15.49 <
   1   3   7    741.31    688.98     12.36 o
   2   3   7    280.96    281.63      4.98 o
   3   3   7   4666.80   4523.62     43.05 o
   4   3   7    184.51    201.36      5.17 o
   5   3   7    500.74    490.73     13.74 o
   6   3   7     49.08     51.29      5.33 o
   7   3   7     88.88     84.84      5.15 o
   8   3   7    595.87    593.81     17.25 o
   9   3   7     30.87     40.82      8.42 o
  10   3   7     14.69      3.30     12.70 <
   0   4   7    434.20    422.33     12.97 o
   1   4   7     48.09     62.78      3.22 o
   2   4   7   1417.95   1471.50     58.82 o
   3   4   7     24.31     40.64      3.20 o
   4   4   7    156.74    165.11      5.81 o
   5   4   7    579.07    561.28     14.68 o
   6   4   7    127.43    131.35      9.72 o
   7   4   7      7.61     11.67      4.31 <
   8   4   7    296.33    299.10     10.43 o
   9   4   7      6.75      2.96      6.70 <
  10   4   7     51.29     33.82     15.64 <
   1   5   7   2309.60   2262.42     25.02 o
   2   5   7    801.72    756.58     13.89 o
   3   5   7     50.78     65.37      4.23 o
   4   5   7    272.31    301.27      8.88 o
   5   5   7    984.32    940.69     20.76 o
   6   5   7    122.15    114.24      7.64 o
   7   5   7    233.78    225.35      9.63 o
   8   5   7    501.24    494.57     16.38 o
   9   5   7    300.76    325.03     16.91 o
  10   5   7      9.28    -13.30     14.87 <
   0   6   7   3500.78   3516.02     40.37 o
   1   6   7    940.18    884.07     17.13 o
   2   6   7      2.09      3.05      2.81 <
   3   6   7     15.04      5.22      3.75 <
   4   6   7      0.75     10.82      5.29 <
   5   6   7    442.42    494.12      9.11 o
   6   6   7   1676.30   1657.44     25.26 o
   7   6   7    206.36    234.54      9.64 o
   8   6   7    323.62    314.49     16.93 o
   9   6   7    405.44    433.57     19.54 o
  10   6   7     69.46     68.72     19.62 o
   1   7   7   3401.13   3563.29    140.45 o
   2   7   7    628.15    732.53      8.37 o
   3   7   7    319.98    376.11     11.69 o
   4   7   7   1028.51    968.00     22.79 o
   5   7   7    200.36    198.67      8.78 o
   6   7   7   1688.08   1678.69     23.57 o
   7   7   7    757.97    820.06     18.91 o
   8   7   7     21.09     10.16      6.83 <
   9   7   7     32.93     44.35      8.70 o
  10   7   7    244.72    310.58     35.46 o
   0   8   7   2000.88   2087.82     15.61 o
   1   8   7      3.29      2.06      3.23 <
   2   8   7    104.70    116.23      6.06 o
   3   8   7    112.40    117.55      6.18 o
   4   8   7    873.78    872.97     14.85 o
   5   8   7    534.86    509.11     14.87 o
   6   8   7     14.23     20.50      4.38 o
   7   8   7    129.79    138.56      9.76 o
   8   8   7      1.66     -3.97      6.96 <
   9   8   7    193.66    192.61     15.82 o
   1   9   7      9.87     17.53      3.38 o
   2   9   7    381.55    398.03      8.53 o
   3   9   7     83.25    105.65      4.96 o
   4   9   7     75.48     66.11      5.53 o
   5   9   7   1912.97   1892.44     31.75 o
   6   9   7    197.58    184.40      9.12 o
   7   9   7    188.70    224.99     14.49 o
   8   9   7    314.65    357.27     18.86 o
   9   9   7      6.47     20.67      8.49 <
   0  10   7    114.88    116.39      7.66 o
   1  10   7    982.81   1088.69      4.87 o
   2  10   7     98.00     98.27      5.31 o
   3  10   7    931.74    876.70     19.86 o
   4  10   7   1412.79   1337.29     27.80 o
   5  10   7   1197.85   1238.78     23.55 o
   6  10   7   1925.97   1834.41     42.29 o
   7  10   7     89.72    108.74     12.75 o
   8  10   7      1.34     24.20      8.80 <
   9  10   7    223.32    246.66     17.50 o
   1  11   7    157.15    138.62      7.03 o
   2  11   7    313.30    304.21     10.49 o
   3  11   7   2429.27   2339.47     37.70 o
   4  11   7   2279.11   2107.56     44.48 o
   5  11   7      0.42      5.55      7.78 <
   6  11   7      0.36     33.48     11.18 <
   7  11   7    212.63    206.77     20.39 o
   8  11   7      6.07     11.07      8.54 <
   9  11   7     36.26     38.28     10.97 o
   0  12   7    215.51    183.49     16.36 o
   1  12   7    243.75    227.35     11.00 o
   2  12   7   1395.04   1344.37     24.71 o
   3  12   7     96.06     82.76      9.71 o
   4  12   7    499.51    467.50     18.43 o
   5  12   7     16.13     -2.42      7.07 <
   6  12   7     44.84     55.37     13.50 o
   7  12   7      0.35    -15.32     10.91 <
   8  12   7    172.95    171.75     15.77 o
   9  12   7    121.66    133.88     18.36 o
   1  13   7    694.59    691.74     20.48 o
   2  13   7   3131.93   3111.65     39.11 o
   3  13   7    501.16    564.87     21.20 o
   4  13   7    113.06    104.82     12.03 o
   5  13   7      0.49    -28.02     12.01 <
   6  13   7     25.91     10.16      9.61 <
   7  13   7     52.97     55.63     13.48 o
   8  13   7     34.71     34.77     11.56 o
   0  14   7   4106.14   4021.07     62.38 o
   1  14   7     97.85     78.13      8.85 o
   2  14   7    294.13    272.58     14.43 o
   3  14   7    163.52    205.18     14.85 o
   4  14   7     53.33     76.72     11.44 o
   5  14   7    337.28    316.46     24.27 o
   6  14   7     35.17     44.85     11.28 o
   7  14   7     51.60     58.09     13.89 o
   8  14   7     59.88     59.65     14.44 o
   1  15   7    417.29    440.31     15.14 o
   2  15   7     57.08     65.03      8.67 o
   3  15   7      0.00      8.63      7.77 <
   4  15   7    378.99    344.30     25.70 o
   5  15   7    112.65    142.46     18.97 o
   6  15   7     67.13     78.23     15.31 o
   7  15   7    105.39     90.37     22.35 o
   0  16   7     86.69     94.92     11.16 o
   1  16   7    337.87    326.64     14.17 o
   2  16   7    189.46    161.32     12.58 o
   3  16   7    520.16    481.84     24.57 o
   4  16   7     16.14     20.38     12.33 <
   5  16   7    122.76    123.53     17.91 o
   6  16   7    260.39    272.71     35.11 o
   1  17   7    116.77    128.48     10.21 o
   2  17   7    214.24    191.49     12.38 o
   3  17   7    121.65    173.07     15.22 o
   4  17   7      5.69      9.95     10.87 <
   5  17   7     20.48     27.84     18.41 <
   0  18   7   2750.52   2749.11     64.16 o
   1  18   7      8.31      5.87      7.15 <
   2  18   7    691.52    667.24     21.90 o
   3  18   7     75.33     75.55     16.14 o
   4  18   7     43.70     48.48     21.42 <
   1  19   7     66.19     69.19      8.79 o
   2  19   7    461.11    476.44     25.22 o
   0  20   7    191.81    225.24     21.29 o
   1  20   7      0.00    -13.85     10.39 <
   2  20   7     65.11     32.51     17.50 <
   0   0   8  10526.80  10497.20     88.26 o
   1   0   8   1631.54   1835.34     70.77 o
   2   0   8     60.93     66.22      5.81 o
   3   0   8   9610.44   9925.10    391.25 o
   4   0   8   1371.78   1377.17     14.63 o
   5   0   8   1337.14   1369.43     23.80 o
   6   0   8     76.55     61.63      7.61 o
   7   0   8    423.91    408.75     17.12 o
   8   0   8    257.28    241.04     14.15 o
   9   0   8      0.04     -1.68      7.54 <
  10   0   8     61.53     66.39     18.73 o
   1   1   8    181.76    161.63      5.04 o
   2   1   8     92.31    107.82      3.42 o
   3   1   8   1939.40   1997.22     79.48 o
   4   1   8    126.13    128.52      3.98 o
   5   1   8    380.11    398.79      7.46 o
   6   1   8    228.89    239.05      8.45 o
   7   1   8      6.66      7.33      3.72 <
   8   1   8      2.74      4.64      4.03 <
   9   1   8    277.96    322.71     15.26 o
  10   1   8     73.30     85.15     14.21 o
  11   1   8     64.15     40.31     16.77 <
   0   2   8    866.37    932.77      9.18 o
   1   2   8    616.18    627.30      7.45 o
   2   2   8   5319.34   5425.20    215.59 o
   3   2   8    257.57    284.58      4.03 o
   4   2   8     64.67     80.26      4.19 o
   5   2   8     13.41     16.25      3.60 o
   6   2   8    809.54    802.13     16.04 o
   7   2   8    122.26    102.43      5.28 o
   8   2   8    437.79    419.73     13.14 o
   9   2   8    257.42    251.86     18.51 o
  10   2   8    370.80    367.91     26.09 o
   1   3   8    406.91    427.33      5.54 o
   2   3   8   1045.17   1108.39     43.77 o
   3   3   8     75.11     78.23      3.05 o
   4   3   8      9.25      4.49      2.91 <
   5   3   8    113.14    103.55      6.96 o
   6   3   8    851.08    838.64     16.30 o
   7   3   8    199.35    183.46      7.07 o
   8   3   8     60.45     65.98      6.90 o
   9   3   8    189.51    196.88     16.98 o
  10   3   8     82.09    137.81     24.33 o
   0   4   8   4760.50   4501.12     65.24 o
   1   4   8   1150.80   1125.79     15.14 o
   2   4   8    632.85    608.97     11.14 o
   3   4   8    329.49    365.46      4.81 o
   4   4   8   1125.27   1158.29     12.23 o
   5   4   8    951.41    900.88     18.98 o
   6   4   8    471.12    456.57     12.55 o
   7   4   8    117.25    134.83      6.22 o
   8   4   8      0.60      1.32      5.01 <
   9   4   8    356.84    395.35     23.21 o
  10   4   8     24.44     12.96     12.92 <
   1   5   8      0.03      1.63      2.48 <
   2   5   8   7653.14   8061.27    313.87 o
   3   5   8    208.78    212.76      7.89 o
   4   5   8    910.30    880.91     14.41 o
   5   5   8    294.77    286.75     10.16 o
   6   5   8      0.87     -1.10      4.26 <
   7   5   8     56.42     51.93      5.94 o
   8   5   8    466.78    464.68     16.04 o
   9   5   8    516.05    487.43     21.84 o
  10   5   8     36.29     65.20     18.27 o
   0   6   8  34471.20  35307.30   1396.50 o
   1   6   8      6.79      3.93      2.59 <
   2   6   8   1021.56   1102.62      7.05 o
   3   6   8    560.29    605.09     11.41 o
   4   6   8    105.69     70.02      6.52 o
   5   6   8      7.46     10.96      2.86 o
   6   6   8   1745.13   1844.60     16.38 o
   7   6   8   2540.85   2471.91     36.38 o
   8   6   8    205.81    200.61     13.34 o
   9   6   8      0.06      8.86      7.90 <
  10   6   8    121.62    141.22     26.97 o
   1   7   8   1375.49   1519.61     59.30 o
   2   7   8    515.56    588.47      9.62 o
   3   7   8      6.71     10.92      4.72 <
   4   7   8    544.06    518.02     14.20 o
   5   7   8   1809.36   1697.11     30.21 o
   6   7   8     97.52    108.37      6.61 o
   7   7   8    445.35    448.51     16.41 o
   8   7   8    111.36    116.69     11.33 o
   9   7   8    134.27    125.80     12.74 o
   0   8   8    335.69    338.77     11.54 o
   1   8   8    464.68    493.80      8.76 o
   2   8   8    274.90    300.91      8.84 o
   3   8   8      1.94      2.56      3.11 <
   4   8   8     43.06     50.65      5.09 o
   5   8   8    869.36    871.07     16.67 o
   6   8   8    565.13    543.25     12.34 o
   7   8   8      6.63      8.59      7.34 <
   8   8   8      5.81      8.65      7.06 <
   9   8   8    193.76    186.15     15.27 o
   1   9   8    828.10    831.82     13.28 o
   2   9   8   2037.21   2097.79     10.49 o
   3   9   8   1639.41   1637.16     19.42 o
   4   9   8    181.47    178.01      8.51 o
   5   9   8    108.99    100.11      7.57 o
   6   9   8    393.93    394.34     12.37 o
   7   9   8     44.02     63.42     10.34 o
   8   9   8      0.07     11.90      7.44 <
   9   9   8    167.85    176.12     15.23 o
   0  10   8    786.14    804.08     15.31 o
   1  10   8    302.74    292.30      8.63 o
   2  10   8   1150.99   1123.23     17.93 o
   3  10   8     98.87     97.54      5.76 o
   4  10   8    993.27    977.45     21.09 o
   5  10   8    277.35    266.04     13.58 o
   6  10   8    126.26    113.21     11.10 o
   7  10   8     27.28     49.82      9.96 o
   8  10   8      5.79     18.67      7.76 <
   9  10   8     89.16    113.66     16.04 o
   1  11   8    440.54    417.99     12.58 o
   2  11   8    441.70    463.15     11.60 o
   3  11   8    108.53    113.96      7.14 o
   4  11   8      2.83      2.27      5.70 <
   5  11   8    695.33    609.58     24.69 o
   6  11   8     76.18    108.96     14.92 o
   7  11   8    185.46    249.47     16.22 o
   8  11   8      0.01     15.62      9.01 <
   9  11   8      1.07    -11.98     12.88 <
   0  12   8   4117.91   4183.38     62.66 o
   1  12   8    456.71    457.27     12.75 o
   2  12   8    429.67    414.51     12.84 o
   3  12   8    200.94    212.84     10.22 o
   4  12   8   1373.96   1368.18     29.29 o
   5  12   8     88.25     96.01     10.61 o
   6  12   8     29.80     25.14     10.05 <
   7  12   8     10.31     -0.25      9.69 <
   8  12   8    106.54    123.81     13.88 o
   9  12   8    205.84    227.16     31.29 o
   1  13   8      9.46     25.36      6.80 o
   2  13   8   1682.48   1652.62     29.31 o
   3  13   8    299.95    263.53     14.49 o
   4  13   8    346.61    331.92     19.06 o
   5  13   8      3.82     -2.85     11.75 <
   6  13   8     25.18     34.19     12.65 <
   7  13   8     17.74     28.54     11.84 <
   8  13   8      2.68     16.78     10.88 <
   0  14   8   2306.64   2269.17     44.93 o
   1  14   8     59.67     56.26      8.05 o
   2  14   8     53.51     70.93      8.82 o
   3  14   8     39.50     23.23      8.15 <
   4  14   8    335.52    364.41     19.83 o
   5  14   8     11.02     29.99     12.41 <
   6  14   8    215.62    226.09     22.35 o
   7  14   8      1.60      0.98     10.43 <
   8  14   8     38.70     27.83     17.68 <
   1  15   8     61.97     79.92      9.54 o
   2  15   8     44.64     61.02      8.25 o
   3  15   8    299.52    289.33     18.60 o
   4  15   8      8.93     15.24      8.92 <
   5  15   8    167.34    184.52     20.30 o
   6  15   8    390.44    454.88     29.59 o
   7  15   8    191.48    198.08     29.62 o
   0  16   8     27.94     20.76      9.93 <
   1  16   8     63.14     53.58      7.56 o
   2  16   8     71.54     69.95      9.53 o
   3  16   8    118.02    137.61     13.81 o
   4  16   8    346.69    355.51     26.51 o
   5  16   8     61.60     65.41     14.43 o
   6  16   8     16.50     12.07     15.01 <
   1  17   8      2.06      5.67      6.34 <
   2  17   8      6.26      8.77      6.42 <
   3  17   8     38.37     28.10     10.30 <
   4  17   8     28.86     20.55     12.83 <
   5  17   8      0.03     10.39     17.42 <
   0  18   8     49.25     80.12     15.88 o
   1  18   8     99.53    123.27      9.80 o
   2  18   8     39.25     55.49      8.06 o
   3  18   8     32.32     21.21     10.70 <
   4  18   8      0.11     12.03     13.72 <
   1  19   8    347.14    387.07     16.01 o
   2  19   8     78.10     66.42     10.16 o
   0  20   8     32.29     32.33     12.12 <
   1  20   8     90.98    108.06     16.26 o
   2  20   8      0.61    -27.15     18.45 <
   1   1   9   1782.97   1713.02     21.72 o
   2   1   9   2310.11   2295.64     18.08 o
   3   1   9    106.56    107.04      3.37 o
   4   1   9      1.38      3.68      2.69 <
   5   1   9    523.89    529.27      9.41 o
   6   1   9    209.78    175.88      8.64 o
   7   1   9    119.40    111.97      7.18 o
   8   1   9     65.78     55.24      5.54 o
   9   1   9    311.91    294.31     16.20 o
  10   1   9     36.65     30.95     10.93 <
   0   2   9   8394.13   7963.35    103.47 o
   1   2   9   2660.72   2571.72     28.24 o
   2   2   9   2052.12   2126.71     84.64 o
   3   2   9   2494.23   2747.56    104.37 o
   4   2   9     32.37     31.42      3.41 o
   5   2   9    174.17    164.10      6.06 o
   6   2   9     15.77     17.53      3.87 o
   7   2   9    111.05    110.59      6.64 o
   8   2   9      2.14      2.67      3.91 <
   9   2   9    140.66    139.01     15.09 o
  10   2   9     62.85     78.96     20.09 o
   1   3   9   7223.77   7428.07    293.14 o
   2   3   9    766.05    894.11     33.92 o
   3   3   9      7.49     13.24      2.40 o
   4   3   9   5182.56   5374.34    212.88 o
   5   3   9    868.41    804.01     16.05 o
   6   3   9      8.42     10.82      2.93 o
   7   3   9      4.13      1.02      3.52 <
   8   3   9     47.73     59.84      6.98 o
   9   3   9     48.45     41.70     10.81 o
  10   3   9     51.44     42.10     17.67 <
   0   4   9    517.57    598.19     12.78 o
   1   4   9   1527.37   1604.26     63.87 o
   2   4   9   4994.97   5256.97    204.77 o
   3   4   9     77.61     67.97      3.48 o
   4   4   9    640.03    697.28      4.04 o
   5   4   9    469.73    486.75      9.17 o
   6   4   9     57.07     48.07      4.87 o
   7   4   9    418.62    404.76     11.06 o
   8   4   9    296.10    257.24     15.21 o
   9   4   9     33.90     39.81     11.03 o
  10   4   9     12.44     15.85     13.61 <
   1   5   9    316.99    283.59      8.82 o
   2   5   9   1058.41   1138.63      4.41 o
   3   5   9   2207.55   2266.78     14.98 o
   4   5   9    138.59    155.01      5.12 o
   5   5   9    232.24    236.47      8.19 o
   6   5   9     49.24     49.36      4.99 o
   7   5   9     60.98     59.83      5.99 o
   8   5   9     39.89     44.69      8.68 o
   9   5   9     80.61     69.34     12.95 o
  10   5   9    168.76    215.06     32.47 o
   0   6   9   3681.86   3729.66     39.36 o
   1   6   9     19.55      8.22      2.60 o
   2   6   9     34.78     46.31      3.95 o
   3   6   9   1514.68   1564.52     17.50 o
   4   6   9     36.73     27.98      3.80 o
   5   6   9      0.81      0.92      2.78 <
   6   6   9   3434.18   3356.96     41.59 o
   7   6   9     36.91     43.13      7.54 o
   8   6   9      0.56     -3.56      6.50 <
   9   6   9     67.79     55.85     11.78 o
   1   7   9    133.54    150.32      6.30 o
   2   7   9    464.03    506.67      9.42 o
   3   7   9    908.26    895.03     18.69 o
   4   7   9      0.20      2.32      4.37 <
   5   7   9   1233.22   1275.05     12.32 o
   6   7   9      7.89      0.13      4.02 <
   7   7   9    392.27    380.44     15.72 o
   8   7   9    110.67    114.47     11.40 o
   9   7   9     15.97      5.78      9.14 <
   0   8   9     75.07     62.22      7.97 o
   1   8   9   1554.06   1588.73     13.29 o
   2   8   9    482.97    522.02      8.52 o
   3   8   9   1190.92   1183.12     17.44 o
   4   8   9    221.48    227.92      8.52 o
   5   8   9    893.96    869.67     18.32 o
   6   8   9      4.81      6.90      2.99 <
   7   8   9    386.84    409.54     18.73 o
   8   8   9     62.27     67.83     10.32 o
   9   8   9     47.85      6.26      8.41 <
   1   9   9   1892.09   1952.86      9.56 o
   2   9   9    488.82    536.42      8.08 o
   3   9   9     32.38     46.80      4.61 o
   4   9   9   1492.38   1419.30     26.14 o
   5   9   9    678.29    691.23     15.11 o
   6   9   9      0.03      8.04      5.88 <
   7   9   9    150.79    181.77     14.12 o
   8   9   9    121.59    120.53     12.96 o
   9   9   9     45.91     24.69     11.85 <
   0  10   9      8.81      8.14      4.41 <
   1  10   9     44.04     29.86      3.91 o
   2  10   9    692.25    659.30     14.18 o
   3  10   9     15.99     23.62      4.20 o
   4  10   9    223.98    195.42     11.73 o
   5  10   9     18.14     16.09      5.96 <
   6  10   9     75.30     53.17     11.69 o
   7  10   9      0.52      2.38      7.72 <
   8  10   9     71.22     49.66      9.92 o
   9  10   9      2.90      4.57     11.32 <
   1  11   9    891.48    861.57     18.06 o
   2  11   9    794.70    799.94     15.77 o
   3  11   9    998.90    991.71     18.79 o
   4  11   9     18.63     24.23      6.61 o
   5  11   9     62.31     75.56      8.28 o
   6  11   9      6.00     16.00     10.94 <
   7  11   9      0.40      6.84      7.05 <
   8  11   9      0.50      6.62      8.41 <
   9  11   9     87.34    107.76     22.89 o
   0  12   9     11.58     27.09     16.70 <
   1  12   9   3043.30   3066.56     32.41 o
   2  12   9      0.11     -6.10      4.51 <
   3  12   9    100.13     91.19      7.59 o
   4  12   9      1.05     10.36      6.17 <
   5  12   9    247.53    227.49     13.83 o
   6  12   9    117.60     96.06     15.46 o
   7  12   9     32.40     51.82     10.12 o
   8  12   9      0.00     20.64     10.72 <
   9  12   9     23.72     25.82     16.00 <
   1  13   9   1186.70   1212.73     21.58 o
   2  13   9     10.83      5.24      5.05 <
   3  13   9    535.34    537.55     18.70 o
   4  13   9      0.51      2.30      7.92 <
   5  13   9      3.98     -7.14     10.48 <
   6  13   9     12.71      8.61     11.49 <
   7  13   9      3.83      4.75     11.04 <
   8  13   9    143.24    171.22     19.38 o
   0  14   9   1786.81   1835.18     66.60 o
   1  14   9    168.69    169.64     11.43 o
   2  14   9     32.06     15.83      5.87 <
   3  14   9     19.49     24.56      6.60 o
   4  14   9      0.24     -7.87      7.87 <
   5  14   9    126.69    123.64     16.37 o
   6  14   9      1.23     -9.19     11.42 <
   7  14   9     42.91     45.65     18.04 <
   8  14   9    238.83    204.37     30.12 o
   1  15   9     31.83     33.81      7.77 o
   2  15   9     66.03     63.50      8.47 o
   3  15   9    177.00    167.59     12.70 o
   4  15   9    490.70    461.90     23.89 o
   5  15   9     62.92     75.87     14.77 o
   6  15   9     58.86     52.83     14.78 o
   7  15   9     92.30    107.58     25.47 o
   0  16   9     86.83    101.88     14.04 o
   1  16   9    253.90    276.21     12.79 o
   2  16   9    296.50    289.10     15.69 o
   3  16   9    183.46    158.13     14.99 o
   4  16   9     38.66     48.13     10.51 o
   5  16   9     18.62     26.61     13.07 <
   6  16   9     31.40     23.75     16.60 <
   1  17   9    238.21    242.29     13.05 o
   2  17   9     41.36     59.61      9.04 o
   3  17   9     61.41     30.95     10.03 o
   4  17   9     65.54     53.58     14.99 o
   5  17   9     88.75     99.23     23.57 o
   0  18   9    688.52    648.29     33.17 o
   1  18   9     48.92     48.51      7.40 o
   2  18   9     16.70     18.21      6.73 <
   3  18   9     85.16     84.05     12.84 o
   4  18   9    131.81    126.02     25.78 o
   1  19   9     86.61     85.89     10.26 o
   2  19   9      1.12     -8.86      7.36 <
   0  20   9     20.89     49.99     13.07 o
   1  20   9      9.60      7.33      9.70 <
   2  20   9     27.06      3.51     12.22 <
   0   0  10   1432.27   1420.25     35.07 o
   1   0  10   5081.91   4816.77     63.76 o
   2   0  10   1119.01   1081.54     16.11 o
   3   0  10    776.22    726.70     17.94 o
   4   0  10    382.51    344.84     10.06 o
   5   0  10    404.31    389.49     13.12 o
   6   0  10   2166.21   2098.13     39.11 o
   7   0  10      0.42     -3.30      6.01 <
   8   0  10   1048.03   1002.16     29.04 o
   9   0  10      0.43     -4.38      7.51 <
  10   0  10    314.70    302.03     34.37 o
   1   1  10   4103.74   3930.30     44.91 o
   2   1  10   2519.68   2743.47    105.39 o
   3   1  10    626.59    600.39      9.77 o
   4   1  10    283.11    310.20      7.35 o
   5   1  10     40.18     43.43      3.60 o
   6   1  10    299.67    287.83      9.82 o
   7   1  10     99.14    108.12      6.72 o
   8   1  10     41.21     27.92      4.58 o
   9   1  10     95.42     94.22     10.50 o
  10   1  10    171.61    235.22     21.56 o
   0   2  10     88.71    126.58      9.33 o
   1   2  10   2926.35   3049.23    120.10 o
   2   2  10      9.79     14.13      2.93 o
   3   2  10    394.23    423.86      5.00 o
   4   2  10      4.61      3.55      2.35 <
   5   2  10     54.80     69.87      4.35 o
   6   2  10   3626.21   3485.06     41.74 o
   7   2  10      5.98      9.75      4.25 <
   8   2  10      2.49     -3.29      4.78 <
   9   2  10     27.81     29.05      6.87 o
  10   2  10    595.92    523.00     45.45 o
   1   3  10    133.46    158.39      4.17 o
   2   3  10    199.63    216.61      4.28 o
   3   3  10    893.25    962.75      0.74 o
   4   3  10   1059.43   1034.30     17.93 o
   5   3  10    901.71    901.06     15.56 o
   6   3  10     19.25     17.58      3.18 o
   7   3  10     24.97     22.66      2.87 o
   8   3  10      9.46      7.81      5.84 <
   9   3  10    370.38    386.53     24.03 o
  10   3  10    415.58    399.55     41.06 o
   0   4  10   2285.77   2346.07     20.80 o
   1   4  10   2732.30   2703.75     24.28 o
   2   4  10     31.93     49.95      2.81 o
   3   4  10   1465.42   1493.93      9.11 o
   4   4  10     41.18     42.64      3.24 o
   5   4  10    270.91    261.32      7.57 o
   6   4  10    532.95    496.53     12.57 o
   7   4  10      2.49      4.31      3.54 <
   8   4  10    813.73    788.52     25.63 o
   9   4  10    266.31    326.61     21.86 o
  10   4  10    361.31    315.61     36.55 o
   1   5  10    384.70    426.45      7.98 o
   2   5  10    342.90    360.10      7.17 o
   3   5  10   3307.76   3098.48     42.93 o
   4   5  10     17.43     11.21      2.64 o
   5   5  10   1494.19   1486.78     18.69 o
   6   5  10    158.93    155.80      7.69 o
   7   5  10     63.45     51.35      5.56 o
   8   5  10    878.74    865.42     27.29 o
   9   5  10     81.90     72.26     13.57 o
  10   5  10    101.13    108.84     24.78 o
   0   6  10     34.39     52.06      6.77 o
   1   6  10     28.07     23.17      3.32 o
   2   6  10     32.98     35.75      3.77 o
   3   6  10     24.00     14.84      3.63 o
   4   6  10     41.66     47.02      3.82 o
   5   6  10    269.54    263.41      8.09 o
   6   6  10     42.24     64.15      5.99 o
   7   6  10    945.10    952.70     22.92 o
   8   6  10     11.87     -1.33      7.01 <
   9   6  10     36.93     36.68     12.12 o
   1   7  10   3432.18   3470.09     24.16 o
   2   7  10     30.78     40.83      4.29 o
   3   7  10     87.04     68.30      6.37 o
   4   7  10    292.40    273.80     10.34 o
   5   7  10    304.43    315.79      8.01 o
   6   7  10     74.25     85.35      5.77 o
   7   7  10    682.84    698.72     23.72 o
   8   7  10      3.37     10.73      7.39 <
   9   7  10      0.01    -16.27     10.15 <
   0   8  10   3250.33   2963.29     57.61 o
   1   8  10   2147.63   2042.66     30.85 o
   2   8  10    784.29    785.77     12.97 o
   3   8  10     24.87     15.42      3.25 o
   4   8  10     21.87     25.03      4.17 o
   5   8  10   2794.04   2705.06     35.70 o
   6   8  10     85.53     87.23      7.23 o
   7   8  10    171.20    159.29     13.10 o
   8   8  10      0.04      7.94      7.71 <
   9   8  10      0.97     -1.72      8.59 <
   1   9  10    595.03    523.91     13.67 o
   2   9  10      0.31      2.71      3.21 <
   3   9  10   1688.23   1617.85     25.48 o
   4   9  10   1895.84   1747.36     33.74 o
   5   9  10    323.93    277.55     12.56 o
   6   9  10    366.37    365.70     14.33 o
   7   9  10    306.15    305.30     17.68 o
   8   9  10    100.56    108.85     11.65 o
   9   9  10     14.34     11.47     12.47 <
   0  10  10   6239.63   6165.65     58.27 o
   1  10  10      4.08      9.13      3.65 <
   2  10  10    826.96    805.39     15.86 o
   3  10  10     16.78     11.30      3.86 <
   4  10  10   1109.94   1085.73     25.37 o
   5  10  10     52.60     53.72      7.26 o
   6  10  10    143.44    156.90     13.23 o
   7  10  10     52.55     61.57      9.90 o
   8  10  10      5.60     13.20      8.29 <
   9  10  10     67.55     19.72     15.03 <
   1  11  10     57.50     42.12      5.56 o
   2  11  10     56.73     43.66      5.42 o
   3  11  10    856.13    811.70     20.63 o
   4  11  10   1220.01   1168.95     28.27 o
   5  11  10    103.86     94.76      8.87 o
   6  11  10    249.46    238.05     20.51 o
   7  11  10     27.32     30.87      9.07 o
   8  11  10     59.70     70.57     11.68 o
   9  11  10      2.31     18.00     15.28 <
   0  12  10   2394.62   2313.96     47.04 o
   1  12  10   1895.77   1855.20     30.06 o
   2  12  10    143.70    143.07      7.95 o
   3  12  10    443.43    416.02     15.00 o
   4  12  10     85.18     98.41      9.39 o
   5  12  10      2.87     12.21      8.16 <
   6  12  10      1.79      1.62     10.69 <
   7  12  10      0.00      2.08      7.37 <
   8  12  10     39.88     33.16     10.66 o
   1  13  10    603.08    584.02     17.12 o
   2  13  10     58.30     53.27      6.33 o
   3  13  10    138.97    138.04     10.78 o
   4  13  10    268.31    244.53     17.02 o
   5  13  10      0.10      1.61      7.72 <
   6  13  10      4.49     -2.02     10.67 <
   7  13  10     23.20     43.38     10.25 o
   8  13  10      8.33      6.59     10.68 <
   0  14  10    248.17    291.55     30.01 o
   1  14  10     83.61     87.87      8.97 o
   2  14  10     54.08     49.51      7.67 o
   3  14  10      0.07     -1.08      6.18 <
   4  14  10      2.97     -4.10      9.11 <
   5  14  10    115.98    110.88     13.04 o
   6  14  10      9.72      1.47     12.22 <
   7  14  10     37.74     51.10     12.38 o
   8  14  10      3.91     25.00     17.70 <
   1  15  10    403.01    395.63     17.43 o
   2  15  10     80.99     82.02      9.62 o
   3  15  10      0.48     -3.44      6.14 <
   4  15  10      0.03      1.38      8.71 <
   5  15  10    201.87    175.74     19.87 o
   6  15  10     10.50     21.22     11.36 <
   7  15  10    437.23    489.37     43.24 o
   0  16  10     32.65     36.00     11.53 o
   1  16  10    162.37    179.77     12.85 o
   2  16  10     59.68     42.65      8.01 o
   3  16  10      5.67      4.13      8.10 <
   4  16  10     11.05     20.58      9.47 <
   5  16  10    356.21    395.93     28.30 o
   6  16  10     27.58     53.17     20.64 <
   1  17  10     63.91     75.90      8.92 o
   2  17  10     71.09    102.65     10.76 o
   3  17  10     98.40    108.29     13.32 o
   4  17  10      3.82      3.30      9.65 <
   5  17  10     30.28     64.46     22.34 <
   0  18  10    162.23    149.18     17.24 o
   1  18  10     53.59     28.94      7.22 o
   2  18  10     25.85     32.43      6.73 o
   3  18  10     38.07     44.60     11.15 o
   4  18  10    100.39     99.57     24.21 o
   1  19  10     16.45     17.95      7.37 <
   2  19  10    101.28     87.92     13.00 o
   3  19  10     61.10     69.83     19.99 o
   0  20  10     62.63     72.94     14.19 o
   1  20  10      8.27     12.00     10.51 <
   2  20  10     99.86     73.24     13.46 o
   1   1  11    271.06    317.66      5.46 o
   2   1  11   4298.80   4300.23     23.98 o
   3   1  11    440.22    469.50      7.34 o
   4   1  11   6790.84   6896.26    275.53 o
   5   1  11   1429.44   1491.49     10.65 o
   6   1  11    210.73    219.32      9.51 o
   7   1  11    154.32    187.53      8.22 o
   8   1  11     69.03     61.92      8.61 o
   9   1  11      1.82     -4.45      6.54 <
  10   1  11    556.99    597.78     33.08 o
   0   2  11   5984.11   6077.38     42.09 o
   1   2  11   1455.67   1654.53     62.50 o
   2   2  11    488.10    510.85      8.56 o
   3   2  11    751.82    833.68     33.01 o
   4   2  11    338.29    343.72      7.41 o
   5   2  11    179.85    197.67      6.54 o
   6   2  11   5179.43   5028.73     54.56 o
   7   2  11    112.71    104.70      6.18 o
   8   2  11     37.15     41.49      6.59 o
   9   2  11      6.77     13.10      6.31 <
  10   2  11     23.18     20.56     15.48 <
   1   3  11   1264.33   1300.30      8.82 o
   2   3  11   1065.09   1138.44     45.50 o
   3   3  11    340.00    394.68      3.36 o
   4   3  11    157.87    212.72      3.70 o
   5   3  11    615.66    607.49     12.13 o
   6   3  11    245.13    235.68      8.79 o
   7   3  11     64.59     59.97      4.21 o
   8   3  11    744.43    687.55     21.98 o
   9   3  11      8.24     29.82     11.92 <
  10   3  11     11.37     -9.66     16.93 <
   0   4  11     32.23     17.15      4.16 o
   1   4  11   2616.75   2860.75    110.11 o
   2   4  11   2356.72   2420.40      8.27 o
   3   4  11   1472.31   1522.51      8.43 o
   4   4  11    232.95    213.20      7.01 o
   5   4  11    422.48    428.73     10.14 o
   6   4  11     22.86     25.95      5.57 o
   7   4  11     89.28     90.57      7.34 o
   8   4  11     27.13     31.79      7.41 o
   9   4  11    250.57    262.00     20.98 o
  10   4  11     45.26     78.26     22.66 o
   1   5  11    193.15    206.44      5.69 o
   2   5  11    214.22    253.84      4.46 o
   3   5  11      0.39      3.78      2.10 <
   4   5  11    107.02    107.46      4.75 o
   5   5  11    142.01    133.22      6.14 o
   6   5  11    895.17    863.33     22.25 o
   7   5  11    100.99    107.44     10.25 o
   8   5  11   1055.77   1135.83     27.49 o
   9   5  11    243.43    291.14     21.69 o
   0   6  11  10150.20  10523.40    417.85 o
   1   6  11     68.51     80.98      5.03 o
   2   6  11    115.85    129.25      5.46 o
   3   6  11     30.31     36.14      3.33 o
   4   6  11     26.12     23.41      3.54 o
   5   6  11      2.60      2.74      3.07 <
   6   6  11     28.83     29.53      4.35 o
   7   6  11      6.35      3.38      6.53 <
   8   6  11     55.08     39.14      7.97 o
   9   6  11    267.39    324.17     23.54 o
   1   7  11     43.10     49.13      5.19 o
   2   7  11    382.31    342.49     11.14 o
   3   7  11     84.91     66.32      5.19 o
   4   7  11      0.61     -0.59      3.24 <
   5   7  11    505.21    485.35     11.17 o
   6   7  11    224.15    231.92      8.79 o
   7   7  11     51.31     41.71      8.09 o
   8   7  11     14.07     17.87      9.36 <
   9   7  11     44.12     47.59     13.42 o
   0   8  11   1140.03   1028.25     27.65 o
   1   8  11   1084.49   1095.44     17.02 o
   2   8  11    551.50    525.54     12.88 o
   3   8  11    223.83    195.75      7.92 o
   4   8  11    152.65    152.77      7.55 o
   5   8  11    101.14    103.42      6.00 o
   6   8  11      8.84      4.71      4.19 <
   7   8  11     51.53     70.16      9.89 o
   8   8  11     95.85     79.76     10.94 o
   9   8  11      4.29      0.91      9.41 <
   1   9  11   1563.05   1591.48     14.53 o
   2   9  11     21.30     21.18      3.75 o
   3   9  11    743.25    691.18     16.89 o
   4   9  11    147.83    122.75      8.25 o
   5   9  11      0.61     -0.11      4.08 <
   6   9  11    284.49    296.30     12.95 o
   7   9  11     38.84     38.12      8.80 o
   8   9  11     45.12     41.05      8.47 o
   9   9  11     11.11     29.38     14.01 <
   0  10  11    587.03    618.96     14.94 o
   1  10  11   1982.99   1967.22     21.39 o
   2  10  11     22.00     20.27      4.84 o
   3  10  11     77.83     75.25      6.63 o
   4  10  11      0.89      4.47      5.55 <
   5  10  11     83.78     81.88      8.33 o
   6  10  11     23.89     18.15      7.74 <
   7  10  11     26.31     28.45      7.80 o
   8  10  11    178.82    208.91     15.94 o
   9  10  11      3.19    -10.92     12.87 <
   1  11  11    809.23    720.16     20.31 o
   2  11  11   1017.68   1003.27     18.99 o
   3  11  11    166.65    166.92      9.32 o
   4  11  11     41.09     39.50      6.72 o
   5  11  11    132.93    110.72      9.88 o
   6  11  11     17.19     21.19      8.39 <
   7  11  11      2.79      7.05      6.90 <
   8  11  11    220.05    263.79     17.91 o
   9  11  11     46.92     56.36     16.52 o
   0  12  11    879.58    851.96     27.28 o
   1  12  11    317.77    292.53     12.10 o
   2  12  11     53.64     48.38      5.52 o
   3  12  11    530.60    513.46     16.19 o
   4  12  11    499.42    452.17     18.87 o
   5  12  11      0.63    -10.91      9.52 <
   6  12  11      0.29      3.33      9.14 <
   7  12  11     45.76     52.06     10.19 o
   8  12  11     29.49     24.78      9.95 <
   1  13  11    208.78    196.27     11.78 o
   2  13  11    287.18    271.53     12.51 o
   3  13  11      9.94      7.71      4.94 <
   4  13  11     17.23     10.91      8.29 <
   5  13  11    175.65    212.09     15.90 o
   6  13  11      6.28     17.63     10.78 <
   7  13  11     38.87     47.99     10.04 o
   8  13  11      0.16    -13.03     10.91 <
   0  14  11   1103.23   1128.39     53.39 o
   1  14  11    121.17    113.95      8.78 o
   2  14  11      5.00     11.39      6.27 <
   3  14  11    112.96    104.65      9.93 o
   4  14  11      5.31    -10.78      8.59 <
   5  14  11     32.64     23.56      8.62 <
   6  14  11      0.33    -18.45     11.08 <
   7  14  11     81.20    101.07     16.88 o
   1  15  11    888.97    882.61     28.60 o
   2  15  11    205.53    202.43     13.01 o
   3  15  11     17.49     24.87      7.06 o
   4  15  11      7.66     -4.94      9.46 <
   5  15  11      6.12      8.10      9.51 <
   6  15  11     24.36     27.01     16.75 <
   7  15  11    106.31    145.34     25.90 o
   0  16  11    221.94    249.20     20.07 o
   1  16  11     77.81    106.23     11.88 o
   2  16  11     10.94      2.51      6.67 <
   3  16  11     65.95     76.36      9.33 o
   4  16  11      4.94    -10.76      9.66 <
   5  16  11    439.42    480.68     30.65 o
   6  16  11     39.05     27.46     16.36 <
   1  17  11    435.40    435.97     19.12 o
   2  17  11    253.07    263.89     15.54 o
   3  17  11    134.58    154.39     15.03 o
   4  17  11      8.71     -9.09      9.47 <
   5  17  11     81.99    122.40     25.12 o
   0  18  11    396.48    406.19     26.00 o
   1  18  11      3.58     -1.38      7.22 <
   2  18  11      0.63     -9.32      7.40 <
   3  18  11     73.16     58.60     13.38 o
   1  19  11    176.03    157.88     13.35 o
   2  19  11    186.82    155.69     18.55 o
   3  19  11      1.92      1.19     15.19 <
   0  20  11     25.52     13.04     11.95 <
   1  20  11      0.02    -20.44     12.24 <
   2  20  11      1.07      2.72     10.54 <
   0   0  12   5163.63   4746.03     95.44 o
   1   0  12  10532.50  10738.30    428.14 o
   2   0  12   1398.77   1568.95     60.86 o
   3   0  12   3406.26   3725.01    147.20 o
   4   0  12   1182.91   1157.66     22.94 o
   5   0  12   1262.18   1158.37     27.36 o
   6   0  12    199.75    179.09     10.94 o
   7   0  12   1166.89   1163.18     27.76 o
   8   0  12    387.77    446.97     31.12 o
   9   0  12    248.97    175.15     17.60 o
  10   0  12   1399.28   1348.03     73.40 o
   1   1  12   4067.86   3994.59     35.95 o
   2   1  12   1849.00   1824.22     16.39 o
   3   1  12    891.63    786.96     17.26 o
   4   1  12    165.74    165.95      7.24 o
   5   1  12   1395.14   1318.91     22.48 o
   6   1  12      9.02      3.11      3.82 <
   7   1  12   1831.73   1800.16     32.91 o
   8   1  12    212.91    197.84     16.09 o
   9   1  12      3.55      5.15      7.31 <
  10   1  12     15.36     12.11     11.58 <
   0   2  12     51.47     98.11      7.33 o
   1   2  12    281.80    300.61      5.63 o
   2   2  12    285.01    380.92     14.50 o
   3   2  12      0.32      2.12      2.50 <
   4   2  12     31.87     31.02      3.07 o
   5   2  12   1070.27   1062.95     16.26 o
   6   2  12    228.59    226.43      8.92 o
   7   2  12   1227.34   1178.28     26.42 o
   8   2  12    706.62    715.44     24.52 o
   9   2  12    405.92    526.00     19.56 o
  10   2  12    625.21    570.17     48.72 o
   1   3  12   1354.12   1353.65     14.11 o
   2   3  12   2222.24   2264.44     12.36 o
   3   3  12   1437.30   1444.49     17.20 o
   4   3  12    911.21    892.05     12.38 o
   5   3  12      7.23     14.89      3.78 o
   6   3  12    141.91    148.94      6.87 o
   7   3  12      8.88     10.15      5.08 <
   8   3  12   1587.43   1566.16     37.65 o
   9   3  12   1367.59   1430.01     44.82 o
   0   4  12  11756.10  12712.90    487.67 o
   1   4  12    540.52    528.31     10.50 o
   2   4  12      4.40     13.21      2.61 o
   3   4  12    225.85    254.41      5.44 o
   4   4  12    169.10    180.57      4.68 o
   5   4  12   2303.07   2284.35     23.44 o
   6   4  12   3060.10   3008.93     33.55 o
   7   4  12    383.39    390.21     17.01 o
   8   4  12     62.60     43.93     10.83 o
   9   4  12      0.02     -2.55      9.01 <
   1   5  12    306.75    324.12      7.35 o
   2   5  12   2646.97   2821.42    111.12 o
   3   5  12    239.00    235.70      6.14 o
   4   5  12    466.62    431.33     11.37 o
   5   5  12     52.00     68.92      5.36 o
   6   5  12    505.23    504.57     16.89 o
   7   5  12    318.12    356.40     16.15 o
   8   5  12      7.07     24.89      7.92 o
   9   5  12    130.82    124.70     16.01 o
   0   6  12    113.75    114.42     12.86 o
   1   6  12    980.55    977.89     15.46 o
   2   6  12     16.73      7.60      2.66 <
   3   6  12    167.51    153.52      5.69 o
   4   6  12    130.22    157.72      5.74 o
   5   6  12    119.37    110.15      5.81 o
   6   6  12      3.97     -4.95      4.89 <
   7   6  12    252.07    251.73     14.88 o
   8   6  12      0.02     -0.26      6.72 <
   9   6  12      6.18      3.01      8.61 <
   1   7  12    802.73    824.19     17.29 o
   2   7  12    701.08    739.40     11.90 o
   3   7  12    478.33    505.36      8.13 o
   4   7  12      4.71      4.66      3.58 <
   5   7  12      0.08     -2.17      3.42 <
   6   7  12    284.05    276.92     10.29 o
   7   7  12    144.97    159.42     12.55 o
   8   7  12      0.01     -3.58      7.63 <
   9   7  12      0.77     12.45     10.39 <
   0   8  12    289.27    293.58     12.93 o
   1   8  12    260.26    264.59      8.41 o
   2   8  12    326.32    314.86      9.15 o
   3   8  12     49.98     41.78      4.34 o
   4   8  12   1880.91   1840.75     24.87 o
   5   8  12     96.39     94.91      5.63 o
   6   8  12    115.86     89.22      7.77 o
   7   8  12    149.54    172.01     13.53 o
   8   8  12     54.55     68.48     10.44 o
   9   8  12    381.82    402.73     36.89 o
   1   9  12   1396.75   1408.84     17.75 o
   2   9  12    296.23    271.87     10.59 o
   3   9  12    428.98    389.48     12.46 o
   4   9  12     15.21     15.95      4.55 o
   5   9  12     31.72     29.16      4.27 o
   6   9  12    368.96    344.55     16.81 o
   7   9  12    410.19    448.12     20.47 o
   8   9  12      1.55      8.99      7.73 <
   9   9  12     44.20     80.13     20.21 o
   0  10  12     11.23     22.04      5.98 o
   1  10  12     89.92     89.37      5.68 o
   2  10  12    120.92    121.15      7.57 o
   3  10  12     40.95     55.03      5.75 o
   4  10  12     12.27     16.77      5.90 <
   5  10  12    122.58    118.68      8.46 o
   6  10  12     18.47     20.38      6.88 <
   7  10  12     32.95     25.32      8.98 <
   8  10  12     24.74     19.11     11.05 <
   9  10  12    118.06     78.44     20.79 o
   1  11  12   2270.59   2186.12     32.65 o
   2  11  12     97.26    104.38      7.17 o
   3  11  12    438.99    382.15     14.71 o
   4  11  12    301.74    311.98     14.15 o
   5  11  12    512.10    450.29     22.69 o
   6  11  12     33.05     30.67      7.02 o
   7  11  12    208.35    233.50     16.67 o
   8  11  12     16.44     10.10      8.99 <
   9  11  12      0.21     11.75     14.28 <
   0  12  12    277.23    266.20     15.30 o
   1  12  12     20.44      8.42      4.70 <
   2  12  12    133.15    126.28      7.73 o
   3  12  12    559.68    557.08     16.36 o
   4  12  12     14.71     19.08      6.33 o
   5  12  12      0.32      4.26      7.20 <
   6  12  12    165.72    151.69     14.33 o
   7  12  12     42.81     75.53     11.52 o
   8  12  12     60.73    103.62     15.24 o
   1  13  12    753.78    724.06     23.75 o
   2  13  12    135.74    128.65      8.98 o
   3  13  12     94.96     89.00      8.12 o
   4  13  12    103.98    100.22     11.77 o
   5  13  12      6.47      6.76      7.87 <
   6  13  12      4.84     -2.03      8.56 <
   7  13  12      7.31      5.00      9.43 <
   0  14  12    362.14    377.59     32.60 o
   1  14  12     48.33     57.26      8.12 o
   2  14  12     12.23     16.15      6.64 <
   3  14  12     19.20     19.04      6.68 <
   4  14  12     11.05     14.38      9.10 <
   5  14  12      1.51      0.00      7.97 <
   6  14  12     62.81     56.84     13.96 o
   7  14  12     49.22     60.59     20.69 <
   1  15  12     19.43     30.30      9.86 o
   2  15  12      0.17     -9.39      6.64 <
   3  15  12     52.55     41.28      7.88 o
   4  15  12      9.47      9.14      9.36 <
   5  15  12      9.00      6.57      8.07 <
   6  15  12      0.56      8.55     13.90 <
   7  15  12     46.68     65.06     21.62 o
   0  16  12     52.20     56.54     12.22 o
   1  16  12     33.33     44.73      9.85 o
   2  16  12      0.01      4.77      8.30 <
   3  16  12     68.39     48.71      8.90 o
   4  16  12     61.90     62.32     10.98 o
   5  16  12     14.61     33.77     12.89 <
   6  16  12      5.27    -16.34     16.49 <
   1  17  12      0.59     -2.35      7.68 <
   2  17  12     43.66     50.42      8.98 o
   3  17  12      0.09    -14.43      7.61 <
   4  17  12      1.37    -31.29     12.20 <
   5  17  12      5.40     25.90     15.70 <
   0  18  12     20.03     14.42      9.83 <
   1  18  12     14.02     22.42      7.88 <
   2  18  12     24.39     33.14      9.58 o
   3  18  12    130.87    134.30     15.09 o
   1  19  12     20.03     27.31      8.06 o
   2  19  12      7.10     -5.25     11.98 <
   0  20  12      7.54     10.48     13.57 <
   1  20  12     56.28     51.97     13.06 o
   2  20  12     40.40     28.39     15.80 <
   1   1  13   2308.95   2371.01     10.87 o
   2   1  13     11.86     24.70      3.40 o
   3   1  13    289.19    296.38      6.49 o
   4   1  13    600.62    665.42      8.64 o
   5   1  13    452.46    461.78     11.95 o
   6   1  13      2.28      6.47      4.82 <
   7   1  13     81.34     97.03      8.77 o
   8   1  13     75.32     69.38     11.17 o
   9   1  13    364.67    396.51     19.12 o
  10   1  13     53.31     33.36     15.32 <
   0   2  13   1888.63   2030.45     13.16 o
   1   2  13    857.05    828.12     13.98 o
   2   2  13   1075.94   1096.72      9.92 o
   3   2  13    227.72    182.85      7.65 o
   4   2  13      5.45      3.44      2.76 <
   5   2  13     27.71     25.51      3.99 o
   6   2  13     52.27     58.72      5.61 o
   7   2  13      6.27     17.29      6.15 <
   8   2  13     30.29     41.91      9.18 o
   9   2  13    202.26    241.87     16.08 o
   1   3  13    768.57    780.63     11.09 o
   2   3  13   1565.29   1643.95      2.86 o
   3   3  13    141.13    141.90      5.91 o
   4   3  13      0.76      3.33      2.41 <
   5   3  13    810.79    798.48     15.28 o
   6   3  13    221.26    224.83      8.60 o
   7   3  13     36.50     38.14      6.32 o
   8   3  13    205.03    237.89     16.18 o
   9   3  13     21.89     40.92     13.15 o
   0   4  13   8233.71   8928.95    345.76 o
   1   4  13   1238.90   1272.61     12.15 o
   2   4  13     90.07    105.14      4.34 o
   3   4  13    708.04    797.03      3.36 o
   4   4  13     24.13     24.65      2.63 o
   5   4  13      0.74      7.20      3.55 <
   6   4  13   2669.35   2630.75     32.39 o
   7   4  13    269.38    303.05     15.30 o
   8   4  13    255.38    205.02     19.01 o
   9   4  13     69.83     97.94     14.68 o
   1   5  13      6.49     14.92      2.94 o
   2   5  13     12.85     18.51      3.29 o
   3   5  13    430.59    405.70     10.34 o
   4   5  13     73.77     76.08      4.41 o
   5   5  13    575.35    576.74     13.37 o
   6   5  13    694.39    682.77     17.50 o
   7   5  13    198.26    198.56     13.35 o
   8   5  13     53.59     64.75     12.01 o
   9   5  13     40.74     41.51     11.39 o
   0   6  13    225.71    231.84     13.04 o
   1   6  13     49.62     45.07      4.19 o
   2   6  13      5.51      3.34      2.99 <
   3   6  13      8.76     17.17      2.47 o
   4   6  13    603.40    610.02     11.46 o
   5   6  13    304.95    307.26     10.82 o
   6   6  13     25.51     26.47      6.18 o
   7   6  13      0.01     -1.09      6.33 <
   8   6  13      6.94     10.51      9.94 <
   9   6  13     43.02     45.14     12.12 o
   1   7  13    396.96    407.57     11.60 o
   2   7  13    332.62    361.92      8.26 o
   3   7  13     51.06     47.56      3.84 o
   4   7  13    113.27     90.81      6.06 o
   5   7  13      0.07     -1.87      3.51 <
   6   7  13      1.13     -1.69      4.80 <
   7   7  13      0.51     12.94      6.80 <
   8   7  13    114.81     94.52     14.96 o
   9   7  13      5.68      8.04     10.76 <
   0   8  13    661.31    581.50     18.86 o
   1   8  13      0.17      5.02      3.20 <
   2   8  13      1.13      3.25      3.27 <
   3   8  13    380.95    367.75     10.18 o
   4   8  13    510.33    478.11     12.81 o
   5   8  13      2.17     -1.70      3.51 <
   6   8  13    216.41    189.24     10.85 o
   7   8  13     21.03     30.68      8.32 o
   8   8  13      9.62      5.41      9.78 <
   9   8  13      0.14     -9.28     13.91 <
   1   9  13     15.22     15.20      4.01 o
   2   9  13   2177.19   2095.63     32.62 o
   3   9  13     49.61     52.28      5.17 o
   4   9  13    368.80    389.68      9.86 o
   5   9  13     60.40     66.39      5.27 o
   6   9  13      0.55      8.28      6.61 <
   7   9  13     10.77      5.72      7.42 <
   8   9  13      7.21     -6.11      9.09 <
   9   9  13      0.12      6.04     13.01 <
   0  10  13   2909.65   2911.56     50.41 o
   1  10  13     16.47     19.01      3.99 o
   2  10  13    121.79    115.21      8.50 o
   3  10  13      7.80     12.57      4.98 <
   4  10  13    212.39    217.75     11.49 o
   5  10  13      1.07     -7.15      5.58 <
   6  10  13     27.48     22.30      6.78 o
   7  10  13      1.62      8.87      7.16 <
   8  10  13     25.75     34.20     11.78 <
   9  10  13      7.34      1.16     11.88 <
   1  11  13      0.07      1.24      3.99 <
   2  11  13    696.26    709.56     18.43 o
   3  11  13     72.99     68.86      7.25 o
   4  11  13      5.95     16.13      6.93 <
   5  11  13    203.27    191.67     13.26 o
   6  11  13     44.25     29.24      8.35 o
   7  11  13      2.00      2.34      7.17 <
   8  11  13    121.33    146.09     25.33 o
   0  12  13    165.23    153.19     12.71 o
   1  12  13     12.20     16.82      5.29 o
   2  12  13    600.76    563.51     16.04 o
   3  12  13    535.76    496.90     16.74 o
   4  12  13     75.71     76.02      8.35 o
   5  12  13     40.85     46.96     10.33 o
   6  12  13     55.30     64.02      9.46 o
   7  12  13     12.73     11.69      8.32 <
   8  12  13    176.54    145.40     26.50 o
   1  13  13    230.53    228.70     13.36 o
   2  13  13      8.13     12.03      5.68 <
   3  13  13      2.87     -0.11      6.08 <
   4  13  13      8.51      4.98      7.42 <
   5  13  13    165.20    143.92     14.34 o
   6  13  13     68.10     72.13     11.35 o
   7  13  13      0.15      3.15     10.11 <
   0  14  13    596.54    559.32     39.82 o
   1  14  13    369.74    360.37     17.51 o
   2  14  13      7.27      1.49      6.59 <
   3  14  13     75.37     60.68      8.50 o
   4  14  13     11.61      9.43      7.34 <
   5  14  13     29.56      6.41     10.66 <
   6  14  13      1.29     -8.97      9.07 <
   7  14  13    108.03     90.83     23.12 o
   1  15  13    538.28    538.07     23.09 o
   2  15  13      0.34     -7.85      7.14 <
   3  15  13     66.53     71.68      9.21 o
   4  15  13     53.66     37.05     10.14 o
   5  15  13     31.65     19.73     10.16 <
   6  15  13     16.62     14.74     13.66 <
   7  15  13    207.68    221.49     30.87 o
   0  16  13    215.84    148.46     24.78 o
   1  16  13     16.24     21.47      8.48 <
   2  16  13      1.94     17.17      8.90 <
   3  16  13     85.94     71.44      9.67 o
   4  16  13    407.17    457.35     23.29 o
   5  16  13    235.06    275.92     32.91 o
   6  16  13     20.24     38.89     15.30 <
   1  17  13      1.85      8.75      7.61 <
   2  17  13    539.46    615.27     24.99 o
   3  17  13      2.46    -14.72      8.05 <
   4  17  13     66.94     46.26     12.22 o
   5  17  13    137.88    166.28     29.55 o
   0  18  13     26.41     56.57     13.49 o
   1  18  13     69.52     81.30     10.35 o
   2  18  13     11.32      5.97     10.41 <
   3  18  13     29.42     53.70     12.89 o
   1  19  13     29.50     53.02     10.70 o
   2  19  13     10.83     13.32      9.22 <
   0  20  13    245.07    263.28     31.61 o
   1  20  13     33.37     31.16     11.52 <
   2  20  13     10.38     15.35     13.81 <
   0   0  14   4241.82   4731.79    184.14 o
   1   0  14    691.75    790.45     12.31 o
   2   0  14   6328.08   6744.91    261.79 o
   3   0  14   1410.64   1626.51     16.23 o
   4   0  14   1020.34   1014.43     22.42 o
   5   0  14    463.03    480.70     12.83 o
   6   0  14   2827.84   2764.81     77.56 o
   7   0  14    934.45    922.52     46.24 o
   8   0  14    409.95    430.11     32.82 o
   9   0  14     10.65     -2.76     12.37 <
   1   1  14   1238.32   1373.15     53.91 o
   2   1  14    824.58   1006.05     37.87 o
   3   1  14     42.61     51.34      3.38 o
   4   1  14      0.17      2.34      2.97 <
   5   1  14    295.17    306.47     10.05 o
   6   1  14      0.02     -5.01      4.88 <
   7   1  14     43.47     38.21      7.13 o
   8   1  14     98.52    103.03     13.12 o
   9   1  14     48.08     39.90      8.93 o
   0   2  14   3730.94   3908.82     12.20 o
   1   2  14     50.01     47.30      4.15 o
   2   2  14    450.30    503.98      4.47 o
   3   2  14    300.65    315.57      7.55 o
   4   2  14      4.75     13.41      3.22 o
   5   2  14    675.40    716.49     13.74 o
   6   2  14   1933.47   1947.80     22.89 o
   7   2  14    132.72    109.03      9.73 o
   8   2  14    790.21    736.89     28.06 o
   9   2  14    264.50    282.95     17.19 o
   1   3  14     63.73    100.49      4.73 o
   2   3  14    482.68    589.69     23.32 o
   3   3  14    311.37    331.66      7.85 o
   4   3  14    650.72    640.00     11.15 o
   5   3  14    855.38    892.05     11.61 o
   6   3  14    284.76    284.24      9.77 o
   7   3  14    133.27    137.15      9.54 o
   8   3  14    743.14    781.47     26.22 o
   9   3  14    294.02    303.25     23.65 o
   0   4  14   6416.02   6765.78    268.68 o
   1   4  14      6.10      1.64      2.84 <
   2   4  14    906.41    946.83      9.40 o
   3   4  14     50.58     50.82      4.14 o
   4   4  14     21.93     15.96      2.47 o
   5   4  14     21.47     24.26      3.80 o
   6   4  14   3075.30   3065.80     32.55 o
   7   4  14   1718.07   1644.03     34.52 o
   8   4  14      9.36      1.68      8.11 <
   9   4  14    133.65    129.77     16.76 o
   1   5  14     40.65     43.13      3.71 o
   2   5  14   2300.84   2203.63     30.49 o
   3   5  14     18.55     24.42      3.92 o
   4   5  14    159.07    151.18      5.61 o
   5   5  14    191.79    187.96      8.02 o
   6   5  14   1173.32   1218.33     19.66 o
   7   5  14     76.26     93.05      9.88 o
   8   5  14    123.45    138.92     16.99 o
   9   5  14    630.90    573.73     33.34 o
   0   6  14    199.75    232.70     12.78 o
   1   6  14     16.56     16.47      3.50 o
   2   6  14    962.15    988.83     13.76 o
   3   6  14     24.77     20.89      3.59 o
   4   6  14   1743.37   1665.20     29.35 o
   5   6  14    170.18    173.77      8.83 o
   6   6  14    189.86    171.22      9.75 o
   7   6  14     10.08      3.46      6.98 <
   8   6  14    262.10    267.36     21.60 o
   9   6  14      7.72     12.41     10.75 <
   1   7  14    119.15    134.87      5.61 o
   2   7  14   1050.68   1071.30     14.83 o
   3   7  14     45.15     55.37      4.24 o
   4   7  14      8.08     16.67      4.43 o
   5   7  14     27.73     37.23      5.08 o
   6   7  14      6.12      7.77      5.33 <
   7   7  14     10.76      8.68      6.61 <
   8   7  14      6.59      9.57      9.12 <
   9   7  14     39.65     46.33     16.17 <
   0   8  14   1714.79   1783.42     37.70 o
   1   8  14     56.96     56.93      4.88 o
   2   8  14    594.82    588.47     12.88 o
   3   8  14    116.23    106.31      5.57 o
   4   8  14   3587.08   3510.19     38.44 o
   5   8  14     28.04     23.13      3.80 o
   6   8  14     10.80      6.07      4.95 <
   7   8  14      1.72    -17.33      7.67 <
   8   8  14     33.72     37.74     10.62 o
   9   8  14      0.70     -2.28     13.15 <
   1   9  14     53.06     62.48      6.55 o
   2   9  14     10.98     11.90      4.03 <
   3   9  14      7.23     16.11      4.31 o
   4   9  14    467.99    402.21     13.44 o
   5   9  14    670.57    643.36     15.21 o
   6   9  14   1025.88   1005.11     27.72 o
   7   9  14     25.56     20.57      8.04 <
   8   9  14     11.45     31.03     11.58 <
   9   9  14     24.21      6.99     11.93 <
   0  10  14   6672.82   6749.25     69.53 o
   1  10  14    752.22    727.79     16.68 o
   2  10  14    997.69    988.80     24.31 o
   3  10  14    910.05    864.30     20.81 o
   4  10  14     19.79     21.15      5.39 o
   5  10  14     26.64     30.53      6.22 o
   6  10  14     52.74     56.05      8.76 o
   7  10  14    161.72    162.82     14.35 o
   8  10  14      0.25    -24.28     16.49 <
   9  10  14     10.55      8.79     12.69 <
   1  11  14      9.04     12.06      4.83 <
   2  11  14    619.34    585.32     20.95 o
   3  11  14    768.97    750.23     18.94 o
   4  11  14   2444.93   2264.68     47.16 o
   5  11  14    423.37    431.61     15.22 o
   6  11  14      6.80      0.91      6.55 <
   7  11  14     47.05     48.13      9.54 o
   8  11  14    130.36    150.73     26.77 o
   0  12  14   3671.78   3484.53     65.72 o
   1  12  14    397.48    380.01     12.29 o
   2  12  14     26.37     27.39      5.68 o
   3  12  14    348.77    321.60     13.52 o
   4  12  14    214.36    210.15     15.34 o
   5  12  14    342.48    364.51     14.28 o
   6  12  14    269.96    249.09     16.07 o
   7  12  14      0.04     -2.13      8.81 <
   1  13  14      5.73     -1.70      6.06 <
   2  13  14     81.46    112.12     11.60 o
   3  13  14     28.81     22.52      6.70 o
   4  13  14     75.84     45.88      9.68 o
   5  13  14     41.74     37.48      8.42 o
   6  13  14     27.38     25.84      8.43 o
   7  13  14    201.59    157.90     18.26 o
   0  14  14      1.80    -10.83     12.42 <
   1  14  14    121.88    118.54     11.42 o
   2  14  14     24.90     31.29      8.48 o
   3  14  14    121.76    115.13     10.68 o
   4  14  14     23.07     18.11      8.60 <
   5  14  14      4.26      3.34      8.54 <
   6  14  14    192.19    217.98     20.56 o
   7  14  14      2.65     12.89     16.99 <
   1  15  14    188.22    216.89     15.84 o
   2  15  14     30.35     25.36      8.71 <
   3  15  14     50.92     50.57      8.54 o
   4  15  14     65.59     67.76     11.55 o
   5  15  14      1.44      6.43      8.82 <
   6  15  14      7.18     29.68     15.90 <
   7  15  14      9.72      0.79     15.09 <
   0  16  14     35.64     52.82     17.34 o
   1  16  14     58.15     59.46     10.66 o
   2  16  14      5.53      6.64      8.09 <
   3  16  14      5.23      1.96      7.22 <
   4  16  14     63.82     57.04     11.24 o
   5  16  14      0.37    -37.81     19.09 <
   6  16  14     86.93    136.59     25.61 o
   1  17  14     14.61     15.98      9.08 <
   2  17  14     41.45     47.88     10.45 o
   3  17  14      9.31     11.20      6.71 <
   4  17  14     56.29     64.18     20.99 o
   5  17  14      2.86     -6.42     15.31 <
   0  18  14    271.78    239.68     23.06 o
   1  18  14     37.37     39.77     10.69 o
   2  18  14      0.33      4.29      8.55 <
   3  18  14     35.07     58.97     16.90 o
   1  19  14     27.18     45.25      9.43 o
   2  19  14      0.68    -13.36     12.29 <
   0  20  14     13.02     41.99     18.06 <
   1  20  14      9.65     24.17     11.72 <
   2  20  14    117.66    132.76     25.62 o
   1   1  15    768.80    852.29      6.23 o
   2   1  15    984.10   1060.34      6.12 o
   3   1  15    247.24    257.16      6.48 o
   4   1  15    252.79    268.03      7.47 o
   5   1  15      9.29     11.66      5.13 <
   6   1  15    345.68    337.71     12.59 o
   7   1  15    564.97    541.75     26.44 o
   8   1  15    794.93    750.03     32.89 o
   9   1  15    181.85    188.42     14.83 o
   0   2  15   1751.62   1762.84     23.49 o
   1   2  15    882.18    914.30     11.71 o
   2   2  15   1372.40   1408.34     10.60 o
   3   2  15     22.55     19.27      3.33 o
   4   2  15    720.35    730.32     11.76 o
   5   2  15     40.58     34.77      5.76 o
   6   2  15      3.23      6.19      5.07 <
   7   2  15     57.26     62.73     10.56 o
   8   2  15     16.59     21.90      7.93 <
   9   2  15     19.74     29.04      8.17 o
   1   3  15   4560.38   4756.06    187.61 o
   2   3  15   4739.49   4895.27    194.10 o
   3   3  15    238.23    226.65      7.99 o
   4   3  15    224.44    238.16      6.39 o
   5   3  15   1988.48   1958.54     31.90 o
   6   3  15    102.57    110.18      6.39 o
   7   3  15    479.74    478.27     16.71 o
   8   3  15    256.74    289.19     17.32 o
   9   3  15    257.11    229.96     21.20 o
   0   4  15   1319.69   1432.00     23.65 o
   1   4  15   5493.15   5652.85    224.49 o
   2   4  15    340.74    360.72      7.53 o
   3   4  15     30.33     37.67      3.74 o
   4   4  15     22.05     22.76      3.01 o
   5   4  15    546.99    521.56     12.72 o
   6   4  15   3423.07   3382.21     37.58 o
   7   4  15     72.11    100.42      9.36 o
   8   4  15      8.80     19.61     10.21 <
   9   4  15      1.87     -9.49      9.64 <
   1   5  15     55.81     57.34      4.63 o
   2   5  15    566.35    613.52      8.89 o
   3   5  15   1427.34   1398.33     21.32 o
   4   5  15    283.51    310.54      7.39 o
   5   5  15     55.42     44.01      4.04 o
   6   5  15    203.49    197.13     10.07 o
   7   5  15    168.39    182.73     12.74 o
   8   5  15     15.14     21.60      9.83 <
   9   5  15      0.10     17.15     11.33 <
   0   6  15   1760.72   1711.83     28.93 o
   1   6  15    120.98     96.04      6.46 o
   2   6  15     89.10     77.23      5.42 o
   3   6  15      3.90     12.85      3.77 o
   4   6  15    246.58    243.36      8.06 o
   5   6  15   1213.27   1189.59     20.64 o
   6   6  15     21.43     28.97      5.45 o
   7   6  15      0.39      5.58      6.04 <
   8   6  15    337.55    328.08     24.64 o
   9   6  15    145.29    135.59     22.15 o
   1   7  15    389.69    382.11      9.52 o
   2   7  15      2.52     -1.84      3.33 <
   3   7  15   3652.45   3543.12     44.29 o
   4   7  15   2821.63   2698.55     39.43 o
   5   7  15    695.26    653.07     16.62 o
   6   7  15    454.14    468.59     13.20 o
   7   7  15    167.78    197.12     13.98 o
   8   7  15     88.12     90.56     15.23 o
   9   7  15      0.27     24.98     17.16 <
   0   8  15    312.32    307.92     14.12 o
   1   8  15    472.15    430.68     12.37 o
   2   8  15   1611.39   1589.41     22.42 o
   3   8  15    349.07    377.48      9.21 o
   4   8  15    579.45    584.96     12.48 o
   5   8  15    143.86    140.89      7.71 o
   6   8  15      5.20      0.68      6.28 <
   7   8  15      4.53     12.97      6.54 <
   8   8  15     15.13     24.84     11.54 <
   9   8  15     23.45     18.23     13.66 <
   1   9  15    126.93    134.17      8.58 o
   2   9  15     18.06     17.51      3.91 o
   3   9  15   1742.10   1725.11     22.41 o
   4   9  15      0.03     -2.43      3.67 <
   5   9  15    338.99    330.68     13.18 o
   6   9  15     97.84    110.75     10.36 o
   7   9  15      0.07     -5.08      6.99 <
   8   9  15     52.66     78.18     14.02 o
   9   9  15     21.84      8.83     13.74 <
   0  10  15    816.72    796.67     28.64 o
   1  10  15   3229.07   3184.43     46.46 o
   2  10  15    549.86    562.43     18.22 o
   3  10  15    566.80    555.82     13.46 o
   4  10  15   1548.99   1549.62     23.62 o
   5  10  15    558.93    620.97     15.88 o
   6  10  15      2.38     -2.95      6.82 <
   7  10  15     13.45     13.20      8.10 <
   8  10  15      3.12    -16.35     10.78 <
   1  11  15   4426.17   4290.58     54.77 o
   2  11  15   3119.41   3010.79     51.65 o
   3  11  15    486.09    468.53     15.37 o
   4  11  15    130.26    142.40      9.69 o
   5  11  15    150.76    144.02      9.96 o
   6  11  15    165.94    142.20     12.37 o
   7  11  15     44.16     43.27     11.08 o
   8  11  15    144.99    195.07     28.99 o
   0  12  15   8012.18   7767.16    102.89 o
   1  12  15    510.51    489.17     15.36 o
   2  12  15    235.99    216.50     11.56 o
   3  12  15    249.30    229.02     11.82 o
   4  12  15      0.14      2.00      6.25 <
   5  12  15      2.96      3.19      6.18 <
   6  12  15    329.25    351.73     17.58 o
   7  12  15    206.57    212.54     20.71 o
   1  13  15    437.94    453.59     17.75 o
   2  13  15     42.50     47.10      9.40 o
   3  13  15     35.47     33.34      7.18 o
   4  13  15    157.72    142.29     13.73 o
   5  13  15    247.76    274.82     15.47 o
   6  13  15      2.47     -9.01      7.15 <
   7  13  15    142.55    164.76     24.72 o
   0  14  15    207.27    185.46     26.23 o
   1  14  15    159.93    170.44     12.74 o
   2  14  15     63.53     82.50     10.72 o
   3  14  15    374.01    378.06     17.19 o
   4  14  15    105.57     94.90     12.22 o
   5  14  15      0.53    -10.54      7.09 <
   6  14  15    153.00    162.11     18.74 o
   7  14  15      8.50      4.67     13.64 <
   1  15  15    621.61    637.90     30.60 o
   2  15  15    150.90    194.40     14.96 o
   3  15  15    157.12    120.44     12.90 o
   4  15  15     47.11     27.35      9.41 <
   5  15  15     37.12     39.45      8.29 o
   6  15  15     34.00     40.16     18.36 <
   0  16  15    716.29    633.64     46.72 o
   1  16  15     18.38     35.08      9.58 o
   2  16  15      5.50     27.10      8.97 o
   3  16  15    509.54    604.68     23.93 o
   4  16  15    128.30    137.31     14.04 o
   5  16  15     28.91     16.75     15.72 <
   6  16  15      2.18     17.37     15.89 <
   1  17  15     10.02     22.11      9.27 <
   2  17  15      6.25      6.37      8.47 <
   3  17  15    172.45    165.18     15.49 o
   4  17  15    318.37    334.75     37.36 o
   0  18  15    438.43    434.01     28.13 o
   1  18  15     53.23     65.00     11.26 o
   2  18  15    150.20    204.67     16.18 o
   3  18  15      8.46      3.54     11.32 <
   1  19  15      0.33     -2.31      7.57 <
   2  19  15    306.20    337.96     35.26 o
   0  20  15    542.59    542.26     45.70 o
   0   0  16    864.43    789.01     26.14 o
   1   0  16   2483.70   2499.65     32.12 o
   2   0  16   1140.79   1178.07     15.46 o
   3   0  16   1616.53   1611.07     29.25 o
   4   0  16     89.51     99.10      8.09 o
   5   0  16     55.66     57.51      6.64 o
   6   0  16    332.74    311.65     19.24 o
   7   0  16    260.83    270.20     26.81 o
   8   0  16      7.82     -1.17     11.90 <
   9   0  16      0.52      8.46     12.01 <
   1   1  16   1118.09   1101.04     17.09 o
   2   1  16      6.94     21.45      3.77 o
   3   1  16      2.43      3.21      2.71 <
   4   1  16     35.17     30.52      4.19 o
   5   1  16    975.85    983.87     17.86 o
   6   1  16     39.40     32.22      4.76 o
   7   1  16    342.19    313.48     20.96 o
   8   1  16      8.31      9.03      9.00 <
   9   1  16      5.94     15.10      8.74 <
   0   2  16      0.27     10.21      4.81 <
   1   2  16      7.60      4.54      3.20 <
   2   2  16    342.30    341.88      7.91 o
   3   2  16     47.49     71.98      4.12 o
   4   2  16    139.81    144.22      8.10 o
   5   2  16     96.65    104.10      7.87 o
   6   2  16    296.89    272.52     12.36 o
   7   2  16     12.51     11.30      7.71 <
   8   2  16    214.57    204.95     15.50 o
   9   2  16    155.34    179.07     15.26 o
   1   3  16    304.01    254.65      9.90 o
   2   3  16   1151.32   1139.92     16.48 o
   3   3  16    869.15    871.26     14.47 o
   4   3  16    110.15    110.61      5.61 o
   5   3  16    260.78    240.87     13.47 o
   6   3  16    362.20    371.90     12.72 o
   7   3  16    190.02    223.74     15.29 o
   8   3  16     34.20     30.69      7.98 o
   9   3  16     48.39     62.60     13.14 o
   0   4  16   3024.64   2920.68     44.88 o
   1   4  16     93.01    112.37      5.56 o
   2   4  16    619.03    662.12      8.50 o
   3   4  16     82.60     82.49      4.98 o
   4   4  16     53.44     48.64      4.05 o
   5   4  16    802.86    784.46     15.30 o
   6   4  16    184.54    166.22     10.42 o
   7   4  16      0.79      3.33      7.28 <
   8   4  16    181.98    165.19     18.13 o
   9   4  16      2.46     -4.44      9.03 <
   1   5  16    331.64    385.53      8.54 o
   2   5  16    218.30    211.01      7.30 o
   3   5  16      0.09     -0.79      2.99 <
   4   5  16    113.40    101.90      5.70 o
   5   5  16     90.17     68.55      5.68 o
   6   5  16      0.27      3.33      4.82 <
   7   5  16      6.20      4.84      8.88 <
   8   5  16    441.25    455.51     27.88 o
   9   5  16     19.88     20.88     14.89 <
   0   6  16    142.37    140.50      8.39 o
   1   6  16      1.37      3.42      3.35 <
   2   6  16     14.66     19.66      3.74 o
   3   6  16    611.91    659.44     11.80 o
   4   6  16    356.28    361.29     10.33 o
   5   6  16     52.94     66.21      5.34 o
   6   6  16      2.48      6.72      4.60 <
   7   6  16      8.03      1.88      6.36 <
   8   6  16     95.41     96.75     15.86 o
   9   6  16     19.19     -2.81     12.52 <
   1   7  16     21.54     23.97      3.68 o
   2   7  16     84.60     77.33      5.28 o
   3   7  16      0.03      4.27      3.83 <
   4   7  16    300.33    261.45     11.05 o
   5   7  16     36.70     34.99      4.59 o
   6   7  16     27.88     16.72      6.28 <
   7   7  16      4.36      1.06      6.60 <
   8   7  16     30.43     37.64     10.81 o
   9   7  16    113.04    135.51     24.03 o
   0   8  16    721.44    705.54     21.29 o
   1   8  16      3.37      2.88      4.30 <
   2   8  16     21.09     17.52      4.65 o
   3   8  16     33.00     34.82      4.03 o
   4   8  16     53.60     57.31      6.14 o
   5   8  16     13.12      6.36      4.05 <
   6   8  16     22.65     19.00      6.80 <
   7   8  16     35.22     54.18      8.13 o
   8   8  16     98.10    107.54     15.73 o
   9   8  16    122.57    156.44     26.04 o
   1   9  16    563.62    601.38     13.71 o
   2   9  16    351.14    310.65     11.28 o
   3   9  16     91.91     85.09      6.33 o
   4   9  16    340.63    339.22     10.40 o
   5   9  16    101.25    108.57      8.34 o
   6   9  16    189.84    210.58     13.14 o
   7   9  16    341.83    385.09     19.66 o
   8   9  16    136.62    138.82     25.46 o
   0  10  16    955.54    879.69     43.50 o
   1  10  16    148.97    149.08     11.35 o
   2  10  16   1052.05    961.55     23.88 o
   3  10  16    179.18    140.32      8.90 o
   4  10  16     47.26     40.47      5.60 o
   5  10  16    963.80    982.68     21.82 o
   6  10  16     16.26     21.64      7.49 <
   7  10  16     40.27     38.36      8.93 o
   8  10  16    125.53    118.53     22.50 o
   1  11  16     36.19     39.19      6.78 o
   2  11  16    470.92    488.01     18.28 o
   3  11  16     70.12     58.06      6.32 o
   4  11  16     16.53     16.53      7.54 <
   5  11  16     10.81      0.74      5.37 <
   6  11  16      1.13     -0.02      6.77 <
   7  11  16    270.47    286.09     18.77 o
   0  12  16    315.80    387.32     19.00 o
   1  12  16    536.56    541.33     15.41 o
   2  12  16     55.23     76.10      9.03 o
   3  12  16    144.96    127.21     10.18 o
   4  12  16     68.02     67.10      7.60 o
   5  12  16      0.02      1.27      6.62 <
   6  12  16      5.57      6.19      7.65 <
   7  12  16    792.32    931.50     36.33 o
   1  13  16     48.55     30.14      7.67 o
   2  13  16     15.16     20.88      9.82 <
   3  13  16    391.12    357.25     19.57 o
   4  13  16     32.87     44.40      7.01 o
   5  13  16    108.43    123.75     11.74 o
   6  13  16      1.14      4.78      6.94 <
   0  14  16   3124.79   2917.78     94.88 o
   1  14  16    346.24    368.40     22.65 o
   2  14  16    349.02    314.36     18.95 o
   3  14  16    124.31    139.25     13.06 o
   4  14  16      0.02     -7.64      8.46 <
   5  14  16    208.65    251.00     15.38 o
   6  14  16      3.88      6.28     13.50 <
   1  15  16     64.95     88.94     14.25 o
   2  15  16    573.02    576.11     24.83 o
   3  15  16    155.92    211.38     15.28 o
   4  15  16     41.74     42.90     10.32 o
   5  15  16    207.06    286.22     32.03 o
   6  15  16      1.10     11.22     13.67 <
   0  16  16     58.78     37.82     17.08 <
   1  16  16     41.97     57.52     10.80 o
   2  16  16     61.87     63.39     10.79 o
   3  16  16    279.15    297.00     18.64 o
   4  16  16     19.71     15.27      9.09 <
   5  16  16     18.11     16.33     14.11 <
   6  16  16     19.40     -4.04     17.44 <
   1  17  16     10.13     24.98      9.57 <
   2  17  16    279.82    285.90     19.20 o
   3  17  16      0.48     -0.46      8.74 <
   0  18  16     18.30     46.86     14.35 o
   1  18  16     25.74     42.02     11.70 o
   2  18  16     93.22     85.09     12.86 o
   1  19  16    113.49    132.50     14.61 o
   2  19  16     99.33     90.20     22.01 o
   1   1  17    282.48    314.49      8.04 o
   2   1  17   1346.70   1256.72     22.03 o
   3   1  17    717.99    655.11     14.51 o
   4   1  17    229.60    206.42      9.99 o
   5   1  17    195.21    199.82      9.40 o
   6   1  17     61.74     54.19      5.85 o
   7   1  17     18.61     23.15      8.08 <
   8   1  17      0.29      8.70      7.91 <
   9   1  17     99.49     86.37     11.43 o
   0   2  17   1544.89   1405.93     31.11 o
   1   2  17     61.01     50.30      4.32 o
   2   2  17   1593.49   1538.93     21.30 o
   3   2  17     30.11     25.42      3.67 o
   4   2  17    691.55    674.98     16.81 o
   5   2  17    239.57    265.83     11.43 o
   6   2  17      0.06     -1.89      4.59 <
   7   2  17    443.72    421.36     24.82 o
   8   2  17      1.01      2.41      7.34 <
   9   2  17     24.70     27.79      7.78 o
   1   3  17     51.57     49.03      4.39 o
   2   3  17     42.46     34.75      4.10 o
   3   3  17    274.64    298.33      8.54 o
   4   3  17   1275.36   1259.85     20.10 o
   5   3  17   1908.43   1862.30     33.39 o
   6   3  17    112.40    122.10      8.03 o
   7   3  17    363.73    387.69     19.54 o
   8   3  17     13.19     20.53      8.04 <
   9   3  17      5.14     20.19     14.11 <
   0   4  17     21.14     37.39      6.41 o
   1   4  17     97.90     88.82      5.24 o
   2   4  17    399.94    409.81      8.55 o
   3   4  17     33.34     29.39      3.88 o
   4   4  17    406.21    407.97      9.76 o
   5   4  17      0.90      6.33      3.81 <
   6   4  17     84.79     96.12      7.95 o
   7   4  17     16.37     10.93      6.21 <
   8   4  17      0.02     -0.90      9.56 <
   9   4  17    118.86    181.04     26.01 o
   1   5  17    490.96    504.21     11.12 o
   2   5  17    184.26    191.96      7.87 o
   3   5  17     42.22     36.20      3.95 o
   4   5  17    323.22    325.44      9.02 o
   5   5  17      9.34      4.85      3.56 <
   6   5  17     15.55     11.50      7.51 <
   7   5  17     27.56     41.23      9.16 o
   8   5  17     83.04    104.80     15.80 o
   9   5  17    145.77    128.29     24.28 o
   0   6  17    225.54    246.80     10.21 o
   1   6  17     26.81     24.31      3.53 o
   2   6  17    307.63    336.86      9.62 o
   3   6  17    310.44    283.27     10.69 o
   4   6  17    125.15    114.15      6.78 o
   5   6  17     30.91     30.37      5.02 o
   6   6  17    149.97    143.08     10.70 o
   7   6  17    146.43    145.66     13.73 o
   8   6  17      4.89     -1.82      9.50 <
   9   6  17     40.61     41.10     16.88 <
   1   7  17      1.01     -0.45      3.32 <
   2   7  17    193.73    177.91      8.11 o
   3   7  17     10.82     17.34      3.54 o
   4   7  17      6.43      8.53      3.56 <
   5   7  17    391.55    406.43     11.68 o
   6   7  17      2.74      5.13      5.94 <
   7   7  17     23.91     19.41      9.08 <
   8   7  17     11.00     40.76     11.77 o
   9   7  17     28.18     42.96     17.63 <
   0   8  17     70.32     66.07      7.94 o
   1   8  17      0.16     -2.04      4.24 <
   2   8  17    762.04    741.11     17.51 o
   3   8  17    402.73    409.13     12.17 o
   4   8  17   1390.63   1267.41     30.24 o
   5   8  17     29.43     40.42      5.40 o
   6   8  17    406.47    405.83     17.52 o
   7   8  17      0.07     -3.55      7.92 <
   8   8  17      4.75     -1.33     14.13 <
   9   8  17      2.72     40.91     18.80 <
   1   9  17   1090.94   1112.90     22.15 o
   2   9  17    177.43    148.41      8.95 o
   3   9  17     93.91     73.40      6.75 o
   4   9  17    181.87    139.06      9.82 o
   5   9  17    157.51    157.69      9.92 o
   6   9  17    307.73    336.40     16.02 o
   7   9  17      2.46     -3.31      8.88 <
   8   9  17    125.84    153.66     26.26 o
   0  10  17      6.09      4.11      7.11 <
   1  10  17     12.29      6.23      5.32 <
   2  10  17   1377.15   1279.00     27.91 o
   3  10  17    119.79     93.19      7.09 o
   4  10  17    193.48    188.31     11.74 o
   5  10  17    108.93    123.87      9.24 o
   6  10  17    256.77    309.34     15.65 o
   7  10  17      5.09     -8.08      9.06 <
   8  10  17     33.07      4.46     14.04 <
   1  11  17    206.05    212.70     10.14 o
   2  11  17   1078.90   1036.38     23.27 o
   3  11  17    577.60    597.21     14.43 o
   4  11  17   1788.38   1814.44     33.81 o
   5  11  17     21.64     11.70      5.90 <
   6  11  17    239.83    238.21     15.14 o
   7  11  17     14.69     12.44     14.77 <
   0  12  17   3027.96   2957.27     56.94 o
   1  12  17     50.96     65.90      8.18 o
   2  12  17     99.11    104.85      9.33 o
   3  12  17    229.45    239.02     11.80 o
   4  12  17     27.38     38.06      6.82 o
   5  12  17      2.34     -1.75      6.97 <
   6  12  17    737.95    742.19     25.73 o
   1  13  17      0.01     14.82      7.54 <
   2  13  17    263.30    294.11     20.02 o
   3  13  17      2.18      8.07      6.44 <
   4  13  17     11.12     18.72      6.92 <
   5  13  17     83.30     86.32     10.09 o
   6  13  17    271.89    242.38     22.11 o
   0  14  17    884.13    852.08     50.30 o
   1  14  17     13.10     24.18     10.71 <
   2  14  17     31.79     43.86     12.05 o
   3  14  17    331.40    329.97     19.19 o
   4  14  17    109.59    106.24     10.76 o
   5  14  17     70.49     53.87      9.25 o
   6  14  17    303.91    324.89     33.83 o
   1  15  17    725.82    704.11     32.96 o
   2  15  17    569.05    647.13     24.63 o
   3  15  17     33.53     47.86     10.38 o
   4  15  17     95.66    107.13     10.85 o
   5  15  17      7.75     -8.60     13.37 <
   6  15  17      1.72     -3.30     14.03 <
   0  16  17      4.89      8.99     12.49 <
   1  16  17      0.52      9.00     11.01 <
   2  16  17    147.41    195.06     16.07 o
   3  16  17      2.32     -5.27      7.77 <
   5  16  17      0.81    -20.98     17.35 <
   1  17  17      4.50     11.94      8.72 <
   2  17  17    323.93    317.80     20.43 o
   3  17  17    103.30    150.18     29.38 o
   0  18  17    591.35    622.00     33.81 o
   1  18  17    532.59    611.31     25.72 o
   2  18  17      3.10      6.00     12.83 <
   1  19  17     79.64    122.61     23.50 o
   0   0  18   2434.02   2356.56     47.44 o
   1   0  18    318.16    295.71     11.91 o
   2   0  18    208.11    257.81      7.21 o
   3   0  18    157.73    114.88      8.53 o
   4   0  18    151.33    143.53     11.47 o
   5   0  18    158.49    157.14     10.36 o
   6   0  18   2324.84   2269.17     53.33 o
   7   0  18    386.68    376.29     33.04 o
   8   0  18     41.34     41.68     16.04 <
   9   0  18    544.56    585.46     42.96 o
   1   1  18     11.16      4.46      2.82 <
   2   1  18   1772.51   1805.44     13.33 o
   3   1  18      1.67      2.39      3.08 <
   4   1  18      5.10      3.49      4.08 <
   5   1  18   1948.19   1880.07     31.22 o
   6   1  18    208.90    245.55     11.77 o
   7   1  18      7.03      4.61      8.70 <
   8   1  18      1.02      1.28     10.12 <
   9   1  18     14.19     20.61     10.16 <
   0   2  18   1075.48   1090.54     20.27 o
   1   2  18    922.59    934.59     12.97 o
   2   2  18     29.12     33.28      3.44 o
   3   2  18     13.76      9.88      3.75 <
   4   2  18    322.25    323.17     11.63 o
   5   2  18   1493.42   1512.18     22.70 o
   6   2  18      4.99      3.27      5.56 <
   7   2  18    164.99    148.90     15.81 o
   8   2  18      9.12     11.97      6.95 <
   9   2  18     69.92     73.73     12.81 o
   1   3  18    831.66    858.60     11.85 o
   2   3  18    281.16    282.23      7.93 o
   3   3  18   2482.34   2332.13     38.46 o
   4   3  18   1112.87   1023.19     22.82 o
   5   3  18    426.37    436.91     15.69 o
   6   3  18     24.78     20.43      6.22 o
   7   3  18   1122.86   1156.51     27.78 o
   8   3  18    274.74    240.47     17.56 o
   9   3  18      9.44     10.27     14.38 <
   0   4  18   1534.97   1502.83     29.81 o
   1   4  18    998.66    987.11     16.83 o
   2   4  18    589.88    538.84     13.57 o
   3   4  18    227.40    238.85      8.27 o
   4   4  18     74.04     83.18      4.97 o
   5   4  18   1109.91   1052.35     22.15 o
   6   4  18    185.89    203.30     12.65 o
   7   4  18    104.13     82.82      9.41 o
   8   4  18     20.83      4.45      9.58 <
   9   4  18      2.86     37.66     18.60 <
   1   5  18    815.76    748.55     17.90 o
   2   5  18     84.85     79.34      5.74 o
   3   5  18    182.17    201.46      8.38 o
   4   5  18     92.58     75.02      5.31 o
   5   5  18    265.76    258.95      8.80 o
   6   5  18    232.41    200.12     15.26 o
   7   5  18    264.30    259.73     17.34 o
   8   5  18     65.29     65.80     13.19 o
   9   5  18     24.11      0.46     11.89 <
   0   6  18      2.10     -0.35      4.86 <
   1   6  18     41.06     40.65      4.47 o
   2   6  18    469.27    478.26     12.50 o
   3   6  18     30.12     16.19      4.11 o
   4   6  18   1421.82   1374.66     24.96 o
   5   6  18      0.19      1.67      5.39 <
   6   6  18    737.64    769.58     27.64 o
   7   6  18    102.57    102.00     12.85 o
   8   6  18     12.52     11.82      9.92 <
   9   6  18     54.46    120.70     25.24 o
   1   7  18     16.17     23.20      4.41 o
   2   7  18    403.75    368.04     12.70 o
   3   7  18      0.27      2.31      4.24 <
   4   7  18     88.84     81.27      5.76 o
   5   7  18    115.49    102.56      7.25 o
   6   7  18      2.22      5.75      9.13 <
   7   7  18     26.71     24.29      9.39 <
   8   7  18      0.09     -9.94     13.87 <
   9   7  18    157.58    159.18     24.35 o
   0   8  18   1388.87   1401.05     35.30 o
   1   8  18    471.16    450.47     14.04 o
   2   8  18    271.32    216.08     10.73 o
   3   8  18    188.62    137.24      8.61 o
   4   8  18    502.38    512.26     15.68 o
   5   8  18    140.74    138.80      9.18 o
   6   8  18     23.59     10.24      7.19 <
   7   8  18     62.50     85.70     11.87 o
   8   8  18     26.69     34.13     16.55 <
   1   9  18   1282.64   1335.91     22.80 o
   2   9  18    851.97    865.09     20.24 o
   3   9  18     29.44     33.44      4.92 o
   4   9  18    355.91    318.58     15.80 o
   5   9  18    415.82    365.89     17.39 o
   6   9  18     96.94    109.59     10.48 o
   7   9  18     98.05    132.67     13.99 o
   8   9  18      2.71     24.62     17.68 <
   0  10  18      6.97     -0.55      7.29 <
   1  10  18    616.01    549.47     19.72 o
   2  10  18    747.89    750.07     20.16 o
   3  10  18    345.20    322.02     14.30 o
   4  10  18      8.02     19.39      7.53 <
   5  10  18     22.21     45.16      8.88 o
   6  10  18    307.17    288.85     16.75 o
   7  10  18      7.63     -0.25      9.77 <
   1  11  18    133.12    125.11     10.09 o
   2  11  18    660.66    595.49     18.15 o
   3  11  18     23.59     16.88      5.28 o
   4  11  18      0.05     -2.72      6.10 <
   5  11  18     55.37     40.13     11.47 o
   6  11  18     28.01     47.37      9.26 o
   7  11  18    446.39    523.62     44.67 o
   0  12  18   9732.56   9283.96    142.26 o
   1  12  18    264.53    243.50     13.65 o
   2  12  18    860.87    851.48     23.57 o
   3  12  18     33.55     40.30      6.83 o
   4  12  18      8.96      9.43      6.32 <
   5  12  18     30.43     57.18     10.57 o
   6  12  18     64.94     59.39     10.02 o
   1  13  18   1393.38   1428.46     40.99 o
   2  13  18    278.36    238.04     16.42 o
   3  13  18      1.22      4.33      5.78 <
   4  13  18      0.11      4.18      7.07 <
   5  13  18     47.00     78.11     12.24 o
   6  13  18     55.18     67.43     18.21 o
   0  14  18   1892.32   1944.08     71.26 o
   1  14  18    137.77    150.87     16.72 o
   2  14  18    894.04    877.66     35.53 o
   3  14  18    180.93    198.34     11.60 o
   4  14  18     10.99      1.82      7.18 <
   5  14  18    391.73    472.78     30.15 o
   6  14  18    129.89    157.56     27.89 o
   1  15  18     10.63     15.19     10.35 <
   2  15  18   1219.56   1298.84     34.07 o
   3  15  18     18.68     24.39      6.81 o
   4  15  18     13.36    -11.81      8.94 <
   6  15  18     52.83     41.99     17.23 <
   0  16  18    120.19    127.65     23.95 o
   1  16  18    241.58    274.02     21.81 o
   2  16  18    424.49    407.86     22.48 o
   3  16  18      4.11     29.97      9.40 o
   1  17  18      4.49     27.32     10.43 <
   2  17  18    120.29    124.00     14.21 o
   0  18  18     80.89     96.80     28.21 o
   1  18  18      8.72     36.07     11.26 o
   1  19  18      6.92    -11.45     15.37 <
   1   1  19    320.88    347.82      7.75 o
   2   1  19    195.46    214.24      6.98 o
   3   1  19    310.68    336.14      8.32 o
   4   1  19    109.42    116.13      7.80 o
   5   1  19    185.02    198.33      9.69 o
   6   1  19    112.85    108.28      8.89 o
   7   1  19     89.36     82.81     12.15 o
   8   1  19     45.71     48.18     11.66 o
   9   1  19     74.07     95.29     14.98 o
   0   2  19      1.39     11.35      5.60 <
   1   2  19    737.51    754.70     11.79 o
   2   2  19     25.31     29.52      3.96 o
   3   2  19    426.88    427.91     11.85 o
   4   2  19      0.28     -4.98      4.11 <
   5   2  19      0.01      4.91      4.65 <
   6   2  19    864.48    875.62     22.62 o
   7   2  19    198.97    200.48     14.34 o
   8   2  19     91.29     71.21     10.24 o
   9   2  19      4.92      3.30      8.51 <
   1   3  19   1284.21   1284.06     18.91 o
   2   3  19      6.90     15.12      3.28 o
   3   3  19     64.00     70.87      5.98 o
   4   3  19      3.43     12.14      3.98 o
   5   3  19   1279.80   1223.75     28.58 o
   6   3  19     44.52     44.67      6.32 o
   7   3  19    289.59    327.04     15.69 o
   8   3  19     52.25     51.72      9.50 o
   9   3  19     56.36     60.56     19.33 o
   0   4  19   2796.13   2526.41     53.81 o
   1   4  19   1042.92    966.35     21.72 o
   2   4  19     23.15     15.85      3.46 o
   3   4  19    280.29    270.25      9.68 o
   4   4  19    176.61    191.07      7.84 o
   5   4  19    253.88    245.52     10.27 o
   6   4  19    312.60    305.17     15.33 o
   7   4  19     99.60     83.86      9.78 o
   8   4  19    404.98    393.93     27.51 o
   9   4  19     58.89     39.32     16.36 <
   1   5  19   1406.61   1419.24     18.85 o
   2   5  19     14.29     14.13      4.41 o
   3   5  19    514.23    480.52     14.03 o
   4   5  19     11.63     22.43      3.80 o
   5   5  19    118.86    103.89      6.13 o
   6   5  19     58.72     62.83     10.42 o
   7   5  19     46.92     52.39     10.70 o
   8   5  19     31.45     49.63     12.99 o
   9   5  19     21.28     14.15     13.12 <
   0   6  19     13.25      5.22      5.13 <
   1   6  19    482.26    448.88     13.87 o
   2   6  19    267.07    265.65      9.14 o
   3   6  19    306.02    370.72      9.31 o
   4   6  19    128.49    136.96      7.86 o
   5   6  19    665.21    644.67     18.13 o
   6   6  19   1232.86   1156.71     37.38 o
   7   6  19     96.60    113.83     13.49 o
   8   6  19      2.69     24.92     11.16 <
   9   6  19     24.42     28.47     16.67 <
   1   7  19    243.56    242.01      9.72 o
   2   7  19   1534.97   1549.28     22.59 o
   3   7  19   2136.15   2078.12     31.38 o
   4   7  19     33.25     32.17      4.89 o
   5   7  19     20.90     13.31      5.33 <
   6   7  19    953.97    922.08     32.59 o
   7   7  19    380.77    438.37     22.04 o
   8   7  19     80.22     76.91     19.52 o
   0   8  19    359.61    343.75     19.48 o
   1   8  19    295.23    276.27     11.29 o
   2   8  19     78.41     61.36      5.84 o
   3   8  19    114.77     92.20      7.00 o
   4   8  19   2177.08   2001.04     41.44 o
   5   8  19    347.97    352.11     15.58 o
   6   8  19     18.30      3.86      8.49 <
   7   8  19      5.14     22.00      9.24 <
   8   8  19    158.26    137.63     24.92 o
   1   9  19   1555.97   1439.97     33.41 o
   2   9  19     74.56     87.58      7.48 o
   3   9  19   1287.77   1129.90     31.34 o
   4   9  19      5.12     22.88      7.17 o
   5   9  19    182.43    182.57     12.28 o
   6   9  19    272.40    276.93     19.23 o
   7   9  19     32.14     33.20     10.19 o
   0  10  19    127.08    117.11     12.72 o
   1  10  19    158.11    122.05      9.67 o
   2  10  19     86.29     59.35      7.05 o
   3  10  19    250.95    294.20     12.41 o
   4  10  19    944.24    922.42     26.21 o
   5  10  19    623.15    719.71     26.38 o
   6  10  19    123.36    122.96     14.08 o
   7  10  19     26.61     -4.53     15.85 <
   1  11  19    183.75    174.83     11.26 o
   2  11  19    128.85    108.19      9.58 o
   3  11  19     20.81     32.30      6.69 o
   4  11  19     55.01     58.80      8.59 o
   5  11  19    590.95    668.20     26.70 o
   6  11  19    913.06    933.73     33.99 o
   0  12  19    871.96    934.94     33.43 o
   1  12  19      1.25     10.69      6.68 <
   2  12  19    367.47    322.23     15.86 o
   3  12  19     48.35     45.85      6.93 o
   4  12  19      0.01      6.27      6.38 <
   5  12  19     20.23     17.95      9.53 <
   6  12  19      2.64     14.71     17.02 <
   1  13  19    294.18    283.36     15.06 o
   2  13  19    315.51    316.11     15.32 o
   3  13  19     15.65     24.61      5.96 o
   4  13  19    717.65    668.13     25.11 o
   5  13  19     41.63     34.94     10.62 o
   0  14  19   2806.37   2587.94     70.12 o
   1  14  19    138.56    140.87     11.56 o
   2  14  19      3.14     12.94      6.58 <
   3  14  19      5.08     -0.41      5.84 <
   4  14  19      1.57      1.38      7.15 <
   1  15  19     21.24     34.29      8.67 o
   2  15  19      8.95     27.71      7.72 o
   3  15  19    437.82    473.54     19.91 o
   4  15  19      3.28     13.22     14.56 <
   0  16  19    397.37    424.05     37.29 o
   1  16  19    259.29    292.16     22.66 o
   2  16  19      0.65     18.71      7.69 <
   3  16  19      0.00    -14.92     10.76 <
   1  17  19    877.69    877.18     32.65 o
   2  17  19      1.48     14.72     11.55 <
   3  17  19    154.29    185.66     25.26 o
   0  18  19    510.11    556.30     45.59 o
   1  18  19    134.87    159.40     19.23 o
   0   0  20   1171.95   1103.58     34.16 o
   1   0  20    792.55    714.11     21.23 o
   2   0  20      3.68      7.13      3.91 <
   3   0  20   2115.32   2039.99     35.21 o
   4   0  20    987.71    986.09     30.32 o
   5   0  20    228.70    215.10     12.21 o
   6   0  20    223.58    254.32     17.87 o
   7   0  20     35.09     21.44     11.36 <
   8   0  20     62.71     75.38     18.61 o
   9   0  20      0.87     14.66     12.45 <
   1   1  20   1754.87   1730.28     21.89 o
   2   1  20    496.55    536.69      9.11 o
   3   1  20     21.69     27.30      3.99 o
   4   1  20    158.03    157.55      9.55 o
   5   1  20    894.98    907.93     18.85 o
   6   1  20    110.28     98.17      9.17 o
   7   1  20      0.00     -0.76      7.22 <
   8   1  20     23.85     33.67     10.70 o
   9   1  20      8.39     26.93     10.13 <
   0   2  20    328.64    277.77     12.93 o
   1   2  20    642.11    639.89     13.05 o
   2   2  20   2241.97   2211.29     25.02 o
   3   2  20     15.19     21.71      4.81 o
   4   2  20    176.61    159.82      9.18 o
   5   2  20      7.02      6.50      4.37 <
   6   2  20    754.58    751.86     21.94 o
   7   2  20     15.70     27.29      7.67 o
   8   2  20     93.72     70.19     10.70 o
   9   2  20      2.78     13.31      9.59 <
   1   3  20    338.87    307.27     11.60 o
   2   3  20    169.51    145.15      7.05 o
   3   3  20    517.20    467.43     14.68 o
   4   3  20    193.31    208.11      8.61 o
   5   3  20      0.02      8.51      4.92 <
   6   3  20     74.06     78.25      7.51 o
   7   3  20      8.09     16.79      6.61 <
   8   3  20      0.14      8.18      8.49 <
   9   3  20      0.10     -2.86     14.04 <
   0   4  20   5336.13   5091.75     82.03 o
   1   4  20     54.41     42.36      5.26 o
   2   4  20     60.61     59.63      5.15 o
   3   4  20     14.85     18.05      4.00 o
   4   4  20    935.03    896.13     19.02 o
   5   4  20     56.90     64.96      6.00 o
   6   4  20     11.16      2.89      6.24 <
   7   4  20      4.44      7.80      5.87 <
   8   4  20      8.14     -4.00      8.65 <
   9   4  20     20.41     28.79     17.04 <
   1   5  20   4110.65   3927.87     53.45 o
   2   5  20   2649.36   2454.54     43.32 o
   3   5  20      5.51      0.79      3.57 <
   4   5  20      8.83      0.69      4.78 <
   5   5  20    155.46    159.93      9.22 o
   6   5  20    297.62    305.70     18.48 o
   7   5  20    355.47    407.00     21.32 o
   8   5  20    156.03    142.53     24.66 o
   9   5  20      0.05     -1.24     12.44 <
   0   6  20    561.31    546.36     18.98 o
   1   6  20   1930.83   1925.35     26.48 o
   2   6  20    477.60    425.67     14.29 o
   3   6  20    965.90    953.26     20.98 o
   4   6  20   1451.80   1384.10     27.18 o
   5   6  20    174.66    177.63      9.40 o
   6   6  20      6.09     29.04      9.59 o
   7   6  20    159.26    172.88     15.00 o
   8   6  20    106.33    112.70     21.87 o
   1   7  20     55.87     43.80      5.05 o
   2   7  20    583.65    597.97     14.55 o
   3   7  20    399.98    411.10     12.35 o
   4   7  20      7.88     13.32      4.03 o
   5   7  20    132.73    128.87     11.68 o
   6   7  20      6.54     -2.31      9.69 <
   7   7  20     70.67     87.27     12.03 o
   8   7  20     44.55     75.88     19.65 o
   0   8  20   2081.07   2116.65     44.10 o
   1   8  20     16.60     12.09      5.06 <
   2   8  20    167.92    174.40      8.78 o
   3   8  20    259.07    287.24     10.23 o
   4   8  20    539.42    595.13     12.41 o
   5   8  20     13.52     17.79      6.96 <
   6   8  20      2.77     -0.31      7.69 <
   7   8  20    131.69    115.62     13.16 o
   8   8  20    109.51    104.29     23.23 o
   1   9  20     78.75    101.94      8.34 o
   2   9  20     41.17     28.00      5.82 o
   3   9  20    597.54    598.87     18.01 o
   4   9  20    451.05    418.65     18.29 o
   5   9  20    147.15    146.24     14.22 o
   6   9  20    411.09    443.00     23.04 o
   7   9  20      1.54      2.40     13.35 <
   0  10  20     73.74     54.39     10.77 o
   1  10  20      6.81     14.96      5.39 <
   2  10  20      7.42      4.80      5.13 <
   3  10  20    162.34    144.12     10.51 o
   4  10  20    194.58    187.88     13.17 o
   5  10  20    439.26    431.92     23.55 o
   6  10  20      0.73      4.82      8.12 <
   7  10  20    225.61    229.64     31.75 o
   1  11  20     51.47     57.84      7.90 o
   2  11  20    844.34    879.63     21.64 o
   3  11  20    299.62    289.09     13.94 o
   4  11  20     75.64     84.02      9.99 o
   5  11  20    116.11    116.48     13.84 o
   6  11  20     11.01     18.91     10.27 <
   0  12  20      0.12     -2.33      7.67 <
   1  12  20    547.64    537.00     19.32 o
   2  12  20     92.06     75.32      8.57 o
   3  12  20     42.76     60.46      7.83 o
   4  12  20     71.57     59.66      9.24 o
   5  12  20    209.86    231.30     18.00 o
   1  13  20    145.20    142.41     11.06 o
   2  13  20     95.93    101.30      9.58 o
   3  13  20     63.98     59.25      8.86 o
   4  13  20     55.95     41.85      8.61 o
   5  13  20    797.98    961.73     40.47 o
   0  14  20      7.59     37.34     12.09 o
   1  14  20    173.56    157.78     12.18 o
   2  14  20    116.74    110.64     10.90 o
   3  14  20    202.51    193.76     13.87 o
   4  14  20     63.16     77.77     12.60 o
   1  15  20     20.40     40.66      8.30 o
   2  15  20     84.97     75.26      8.83 o
   3  15  20      0.26     32.62      9.75 o
   0  16  20     84.33    115.06     15.91 o
   1  16  20      9.40     40.14      9.00 o
   2  16  20     28.19     25.26      6.96 o
   3  16  20    143.88    121.20     16.70 o
   1  17  20    281.98    242.04     16.84 o
   2  17  20    258.54    321.58     24.13 o
   3  17  20    133.68     95.43     20.56 o
   0  18  20     39.37     98.83     24.02 o
   1  18  20     34.56     43.66     13.30 o
   2  18  20     25.11     15.19     13.53 <
   1   1  21    330.86    326.26     10.84 o
   2   1  21    259.78    233.44      8.79 o
   3   1  21     25.88     32.60      3.49 o
   4   1  21     67.39     80.23      7.45 o
   5   1  21      0.45      4.21      4.77 <
   6   1  21    156.40    181.76     11.26 o
   7   1  21      4.15      5.86      7.47 <
   8   1  21    142.15    122.05     15.58 o
   9   1  21    118.19    154.14     18.56 o
   0   2  21    281.37    296.52     13.09 o
   1   2  21    342.42    341.11     10.90 o
   2   2  21    334.72    376.60      8.08 o
   3   2  21   1179.40   1243.70     16.52 o
   4   2  21     79.61     83.45      7.83 o
   5   2  21      6.20      9.33      5.26 <
   6   2  21     49.51     52.14      8.17 o
   7   2  21     44.68     30.52      8.01 o
   8   2  21     48.55     45.61      9.03 o
   9   2  21      6.83    -10.89     11.01 <
   1   3  21    237.32    282.37      9.40 o
   2   3  21    114.95    111.40      6.11 o
   3   3  21     23.76     43.08      5.10 o
   4   3  21    145.11    165.27      7.89 o
   5   3  21      0.97      4.80      4.84 <
   6   3  21      5.47      1.23      5.72 <
   7   3  21     18.08     12.44      6.91 <
   8   3  21    210.31    210.29     20.82 o
   9   3  21     40.38     60.01     18.37 o
   0   4  21    247.40    265.81     16.36 o
   1   4  21      0.14     -5.29      4.30 <
   2   4  21      3.65     -1.57      3.97 <
   3   4  21    215.62    222.40      8.73 o
   4   4  21      5.41      3.72      3.85 <
   5   4  21      4.91     19.70      5.85 o
   6   4  21    225.81    212.60     11.82 o
   7   4  21    275.48    286.89     15.78 o
   8   4  21     47.11     21.13     12.94 <
   9   4  21    148.05    139.04     25.96 o
   1   5  21    412.47    428.22     12.62 o
   2   5  21    134.82    121.25      8.88 o
   3   5  21      0.00    -12.11      5.17 <
   4   5  21    320.40    257.61     12.05 o
   5   5  21     51.52     65.71      7.18 o
   6   5  21    424.79    438.77     21.91 o
   7   5  21      5.28     18.58      9.17 <
   8   5  21     26.22     30.24     16.38 <
   0   6  21     32.89     45.87      8.56 o
   1   6  21     49.81     49.99      5.76 o
   2   6  21    294.72    289.83     10.88 o
   3   6  21     46.09     34.92      5.34 o
   4   6  21    639.22    594.60     19.26 o
   5   6  21    396.59    339.98     14.25 o
   6   6  21    155.98    196.60     16.07 o
   7   6  21     10.95      4.96      8.28 <
   8   6  21     17.14     -1.62     11.51 <
   1   7  21     17.83      5.55      4.27 <
   2   7  21     28.22     36.32      5.18 o
   3   7  21    215.85    195.42      9.63 o
   4   7  21    207.28    182.10      9.85 o
   5   7  21    282.03    275.19     14.35 o
   6   7  21      4.77      6.59      8.01 <
   7   7  21     73.35     74.80     11.53 o
   8   7  21      7.32     11.73     14.81 <
   0   8  21   1092.58    986.27     35.36 o
   1   8  21      6.80      3.21      5.13 <
   2   8  21     14.59      8.39      5.10 <
   3   8  21      0.74      5.07      4.23 <
   4   8  21    114.00     90.96     10.03 o
   5   8  21    558.19    551.52     25.18 o
   6   8  21    510.06    517.03     25.19 o
   7   8  21    245.93    265.84     18.81 o
   1   9  21    447.84    429.27     16.26 o
   2   9  21    831.29    738.60     23.67 o
   3   9  21      0.19     11.97      5.40 <
   4   9  21    146.89    135.57     11.41 o
   5   9  21    285.38    277.69     19.17 o
   6   9  21      2.26     -0.92      9.01 <
   7   9  21    402.77    360.39     38.61 o
   0  10  21    676.63    550.44     28.70 o
   1  10  21      0.02     -2.52      4.97 <
   2  10  21     32.31     25.41      5.81 o
   3  10  21     27.96     26.25      6.37 o
   4  10  21    146.92    128.29     11.34 o
   5  10  21    164.69    180.07     15.99 o
   6  10  21    255.32    230.61     19.24 o
   1  11  21    644.20    549.42     21.61 o
   2  11  21     94.72    101.23      9.47 o
   3  11  21     96.09     81.00      8.82 o
   4  11  21     20.88     21.31      7.70 <
   5  11  21     74.45     87.72     12.97 o
   6  11  21    114.78     96.16     22.88 o
   0  12  21     83.71     65.69     11.53 o
   1  12  21     36.77     40.40      7.18 o
   2  12  21     65.03     60.61      8.31 o
   3  12  21    108.51    111.88     12.35 o
   4  12  21    156.38    137.08     12.02 o
   5  12  21     42.57     45.64     10.53 o
   1  13  21     11.96     10.51      6.15 <
   2  13  21     29.23     32.01      7.01 o
   3  13  21     37.65     57.01      8.98 o
   4  13  21      6.25     26.23     10.22 <
   0  14  21     14.86      6.01      8.26 <
   1  14  21    468.10    526.82     18.72 o
   2  14  21     99.21    114.69     10.33 o
   3  14  21     91.27     89.62     10.74 o
   4  14  21     29.54     44.34     17.03 <
   1  15  21      0.85     15.34      6.46 <
   2  15  21     41.74     63.91      9.06 o
   3  15  21    971.65    998.15     40.35 o
   0  16  21     30.09     33.50     12.03 <
   1  16  21    401.27    491.85     18.79 o
   2  16  21      1.02      4.59     10.31 <
   3  16  21     44.88     67.48     18.16 o
   1  17  21     85.66     89.36     12.54 o
   2  17  21      4.35     20.06     15.49 <
   0  18  21     67.93     73.53     21.27 o
   2  18  21     23.74     -1.70     15.19 <
   0   0  22     66.14     91.83     15.48 o
   1   0  22    574.11    520.26     20.35 o
   2   0  22   5203.48   5106.18     56.45 o
   3   0  22   1059.26    985.42     25.74 o
   4   0  22   1411.78   1333.70     39.93 o
   5   0  22    249.46    237.69     18.22 o
   6   0  22     37.47     24.24      8.51 <
   7   0  22     13.50     19.94      8.50 <
   8   0  22      1.34      6.06     12.70 <
   9   0  22   1201.68   1073.75     65.72 o
   1   1  22    496.04    495.75     13.00 o
   2   1  22    176.19    165.23      8.10 o
   3   1  22      3.13     16.86      4.26 o
   4   1  22   1555.85   1499.99     31.00 o
   5   1  22    283.49    264.70     14.02 o
   6   1  22     12.39     14.82      5.95 <
   7   1  22    575.00    611.66     24.26 o
   8   1  22     57.18     46.54     12.42 o
   9   1  22     57.88     75.74     14.59 o
   0   2  22   5676.96   5638.18     78.48 o
   1   2  22   1152.10   1147.19     20.05 o
   2   2  22    710.66    709.25     13.40 o
   3   2  22   2096.34   2078.85     29.07 o
   4   2  22   1013.23    960.33     23.90 o
   5   2  22    173.15    180.65     11.85 o
   6   2  22    510.00    512.39     18.76 o
   7   2  22      0.13      2.63      6.72 <
   8   2  22    139.95    135.06     17.22 o
   9   2  22     95.88     68.98     14.09 o
   1   3  22   3750.14   3613.28     52.37 o
   2   3  22     42.02     44.10      4.40 o
   3   3  22    445.27    448.61     13.26 o
   4   3  22     58.77     48.68      5.49 o
   5   3  22    216.25    221.76     12.86 o
   6   3  22    141.64    130.80      9.54 o
   7   3  22     82.88     72.93      9.77 o
   8   3  22    103.83    136.57     17.50 o
   0   4  22    219.35    210.65     14.38 o
   1   4  22    976.46    914.63     21.00 o
   2   4  22    622.50    571.01     16.88 o
   3   4  22    629.63    581.41     16.21 o
   4   4  22    116.97    109.36      6.76 o
   5   4  22    807.04    806.51     21.00 o
   6   4  22      0.53      7.66      5.91 <
   7   4  22     29.80     30.58      8.60 o
   8   4  22    125.67     98.63     21.90 o
   1   5  22     88.70     95.76      6.72 o
   2   5  22     67.67     53.39      5.32 o
   3   5  22    291.72    240.38     15.02 o
   4   5  22    373.54    320.65     17.44 o
   5   5  22      6.38      9.39      5.96 <
   6   5  22      9.68     22.36      8.93 <
   7   5  22    189.99    228.49     17.46 o
   8   5  22     21.64     -2.10     15.17 <
   0   6  22   4414.01   4262.48     73.60 o
   1   6  22     78.91     77.21      6.33 o
   2   6  22   1410.90   1457.06     20.10 o
   3   6  22    158.85    143.54      9.61 o
   4   6  22    604.36    555.87     22.71 o
   5   6  22      1.60      1.03      5.28 <
   6   6  22   2087.47   2131.75     46.61 o
   7   6  22     53.54     86.67     11.91 o
   8   6  22    224.47    212.59     29.83 o
   1   7  22    360.60    323.73     14.21 o
   2   7  22    592.99    586.65     15.74 o
   3   7  22    462.77    466.39     13.71 o
   4   7  22     19.82     10.52      4.64 <
   5   7  22      0.17      1.50      7.85 <
   6   7  22      0.96     14.64      8.91 <
   7   7  22     64.05     70.72     11.72 o
   0   8  22     55.36     69.69     10.82 o
   1   8  22     68.88     46.67      6.56 o
   2   8  22    494.04    439.23     17.16 o
   3   8  22      3.32      9.18      4.68 <
   4   8  22    159.61    141.22     12.30 o
   5   8  22    162.75    213.93     16.62 o
   6   8  22     67.49     99.93     13.17 o
   7   8  22    108.21    137.80     18.48 o
   1   9  22     12.61      8.85      5.41 <
   2   9  22     23.91     26.78      6.07 o
   3   9  22    148.71    136.72      9.45 o
   4   9  22    193.66    210.26     12.64 o
   5   9  22    379.07    454.47     22.59 o
   6   9  22      0.22      6.36      8.63 <
   0  10  22    577.15    570.10     26.41 o
   1  10  22     12.87      0.80      5.42 <
   2  10  22    219.36    226.84     12.01 o
   3  10  22    462.88    541.91     20.81 o
   4  10  22    141.92    130.40     11.22 o
   5  10  22      1.07      6.02      8.38 <
   6  10  22    830.77    905.28     32.64 o
   1  11  22      2.67      0.17      6.11 <
   2  11  22    409.21    436.27     16.14 o
   3  11  22      0.08      7.04      6.69 <
   4  11  22    109.27    105.21     10.68 o
   5  11  22     72.33     84.38     12.22 o
   0  12  22      7.28      9.62      8.11 <
   1  12  22      3.84     -7.76      7.58 <
   2  12  22     29.42     36.67      7.11 o
   3  12  22    180.52    198.37     15.10 o
   4  12  22    408.84    386.67     19.05 o
   5  12  22     15.35     31.17     12.21 <
   1  13  22     18.88     25.38      6.48 o
   2  13  22      1.20      7.80      6.28 <
   3  13  22    133.25    148.24     13.11 o
   4  13  22    320.24    358.59     22.30 o
   0  14  22     28.02     46.50     11.04 o
   1  14  22      0.08      2.81      6.28 <
   2  14  22    664.84    644.67     27.92 o
   3  14  22     71.27     77.10     10.51 o
   4  14  22    416.01    567.27     47.81 o
   1  15  22     44.72     41.74      8.12 o
   2  15  22     11.27     11.78      8.42 <
   3  15  22     39.13     59.51     14.13 o
   0  16  22    278.24    256.97     22.81 o
   1  16  22    217.96    263.80     15.44 o
   2  16  22      8.20     -1.33      9.84 <
   3  16  22     56.14     71.99     18.77 o
   1  17  22    133.34    127.72     17.69 o
   2  17  22    209.72    252.86     31.34 o
   1   1  23     75.29     91.45      8.51 o
   2   1  23   1179.30   1185.29     19.08 o
   3   1  23   4722.02   4491.78     57.29 o
   4   1  23     16.02     26.18      6.60 o
   5   1  23    405.20    382.26     16.75 o
   6   1  23    111.99    116.43     10.12 o
   7   1  23     40.23     43.65      7.53 o
   8   1  23     25.67     43.63     12.23 o
   0   2  23    657.23    844.76     26.47 o
   1   2  23   2321.54   2300.61     36.57 o
   2   2  23     72.98     61.75      5.81 o
   3   2  23      5.91     21.92      5.56 o
   4   2  23    333.92    369.15     13.10 o
   5   2  23    972.92    944.80     26.04 o
   6   2  23    153.50    130.19     11.11 o
   7   2  23      3.50     -1.42      6.52 <
   8   2  23      0.37     13.43     10.22 <
   1   3  23   3811.04   3778.38     40.97 o
   2   3  23    124.34    111.28      7.99 o
   3   3  23    731.84    664.76     19.25 o
   4   3  23     32.05     36.61      6.45 o
   5   3  23    939.58    932.31     25.30 o
   6   3  23     83.38     70.91      8.38 o
   7   3  23    119.69    137.69     11.88 o
   8   3  23      0.08     11.77      8.97 <
   0   4  23   1215.83   1159.14     34.98 o
   1   4  23     31.50     22.44      4.98 o
   2   4  23      5.36     -0.24      4.03 <
   3   4  23     84.86     49.91      6.31 o
   4   4  23    365.40    353.75     13.73 o
   5   4  23   1751.71   1723.10     32.39 o
   6   4  23    367.23    379.76     15.11 o
   7   4  23    139.32    173.59     13.15 o
   8   4  23    225.91    238.74     32.05 o
   1   5  23   1367.48   1270.70     27.30 o
   2   5  23     39.78     31.06      4.20 o
   3   5  23    192.72    176.28     12.92 o
   4   5  23    252.74    220.15     14.59 o
   5   5  23    313.69    349.30     19.26 o
   6   5  23     41.27     33.19      9.00 o
   7   5  23   1087.84   1023.83     37.45 o
   0   6  23    778.98    717.90     29.58 o
   1   6  23     91.94     99.99      6.95 o
   2   6  23    116.16    125.86      8.19 o
   3   6  23    281.34    234.38     10.88 o
   4   6  23    263.85    236.43     15.56 o
   5   6  23    108.56     76.59     11.09 o
   6   6  23      9.45     46.74     11.67 o
   7   6  23    298.02    300.83     20.34 o
   1   7  23    312.84    299.65     13.44 o
   2   7  23    115.89    117.16      8.02 o
   3   7  23      6.25     13.93      4.73 <
   4   7  23    281.99    223.68     13.08 o
   5   7  23      5.25     -5.98      9.20 <
   6   7  23    264.90    273.43     19.14 o
   7   7  23     64.77     88.39     14.66 o
   0   8  23    839.02    820.30     30.79 o
   1   8  23    294.76    259.00     13.28 o
   2   8  23     48.87     40.88      6.32 o
   3   8  23     30.88     21.55      4.77 o
   4   8  23     39.48     23.57      7.18 o
   5   8  23      5.17     24.00      8.64 <
   6   8  23    158.13    189.85     16.19 o
   1   9  23     82.15    105.50      8.59 o
   2   9  23    300.46    262.95     13.57 o
   3   9  23    456.47    423.06     20.69 o
   4   9  23     10.71     -1.94      6.45 <
   5   9  23    316.09    339.29     21.27 o
   6   9  23     34.58     26.00      9.27 <
   0  10  23    391.84    355.13     22.27 o
   1  10  23      8.52     10.37      5.19 <
   2  10  23     17.05     14.30      5.64 <
   3  10  23     21.12     14.41      6.57 <
   4  10  23     37.39     45.85      7.78 o
   5  10  23     82.91     81.97     11.71 o
   1  11  23     65.88     64.89      8.05 o
   2  11  23      0.80     18.62      6.21 <
   3  11  23    336.62    365.20     19.18 o
   4  11  23     18.75     29.32      7.67 o
   5  11  23      0.95      1.99     10.22 <
   0  12  23    527.24    537.32     27.64 o
   1  12  23     53.18     46.13      7.59 o
   2  12  23    170.87    178.42     12.05 o
   3  12  23     11.80     23.28      8.53 <
   4  12  23      5.60      8.76      8.29 <
   1  13  23    100.62    115.35     10.52 o
   2  13  23      7.62     12.66      7.89 <
   3  13  23     27.88     53.96     11.88 o
   4  13  23    360.86    416.47     41.09 o
   0  14  23    103.39    133.51     16.09 o
   1  14  23      3.52     -1.72      6.70 <
   2  14  23    247.19    303.12     18.52 o
   3  14  23      6.47    -13.61      9.24 <
   1  15  23      9.72     13.77      7.14 <
   2  15  23    173.18    171.85     18.87 o
   3  15  23      2.78      2.98     10.40 <
   0  16  23     48.74     46.95     13.12 o
   1  16  23     55.82     62.31     12.90 o
   2  16  23     56.99     58.91     13.50 o
   1  17  23    242.04    240.68     32.93 o
   2  17  23    206.74    247.71     31.74 o
   0   0  24   3316.46   3500.60     79.62 o
   1   0  24   6066.51   6002.24     86.53 o
   2   0  24     64.37     63.24      7.95 o
   3   0  24    728.88    748.60     20.36 o
   4   0  24    450.27    425.61     22.97 o
   5   0  24     70.34     60.97     11.42 o
   6   0  24     46.76     49.27     11.52 o
   7   0  24    132.84    129.78     16.27 o
   8   0  24    129.58    149.26     26.09 o
   1   1  24   1246.72   1268.07     25.63 o
   2   1  24    179.72    216.77      9.52 o
   3   1  24   1207.24   1189.39     18.75 o
   4   1  24    175.29    155.27     10.66 o
   5   1  24     33.25     26.64      7.39 o
   6   1  24    252.41    293.45     14.48 o
   7   1  24     28.96     33.81      7.43 o
   8   1  24      0.54      3.06      9.17 <
   0   2  24   4919.42   4952.84     71.83 o
   1   2  24    418.16    451.26     13.02 o
   2   2  24     50.58     45.71      4.93 o
   3   2  24    288.75    264.76     10.60 o
   4   2  24      3.51      1.04      7.64 <
   5   2  24    115.50    135.39     10.82 o
   6   2  24     43.97     39.84      7.49 o
   7   2  24    129.69    141.84     12.17 o
   8   2  24     68.28     62.01     13.82 o
   1   3  24   1106.57   1152.48     19.17 o
   2   3  24    580.17    519.74     18.46 o
   3   3  24     62.73     57.07      7.44 o
   4   3  24      0.88     -3.76      7.03 <
   5   3  24     76.92     83.52      9.30 o
   6   3  24     49.85     58.23      7.70 o
   7   3  24    194.99    183.46     13.91 o
   8   3  24     11.81     25.56     10.56 <
   0   4  24    235.91    221.70     16.43 o
   1   4  24    272.30    288.92     10.45 o
   2   4  24      2.05     -3.49      4.40 <
   3   4  24     44.40     24.75      5.89 o
   4   4  24     56.78     61.51      7.75 o
   5   4  24    947.68    968.19     22.95 o
   6   4  24      3.88     13.04      7.19 <
   7   4  24     49.17     65.18      9.18 o
   1   5  24      8.78     13.05      5.15 <
   2   5  24     62.01     57.59      5.76 o
   3   5  24    335.59    393.97     17.28 o
   4   5  24     71.82     68.16      9.87 o
   5   5  24    531.26    547.93     19.56 o
   6   5  24     21.16     21.52      8.67 <
   7   5  24    658.85    732.09     35.91 o
   0   6  24    156.49    163.85     14.38 o
   1   6  24     19.35     14.71      4.69 o
   2   6  24      0.30      2.33      4.27 <
   3   6  24     78.30     75.94      7.81 o
   4   6  24      2.37     -8.88      7.16 <
   5   6  24      3.27      8.02      6.71 <
   6   6  24    317.76    308.04     20.14 o
   7   6  24      7.54     30.98     13.94 <
   1   7  24    103.85     87.00      8.02 o
   2   7  24    320.40    294.31     13.69 o
   3   7  24   1140.93   1054.98     33.28 o
   4   7  24      7.39      1.39      5.84 <
   5   7  24    148.58    115.45     13.47 o
   6   7  24      9.15     22.84      9.81 <
   7   7  24     14.75      2.75     13.68 <
   0   8  24    200.37    167.49     15.00 o
   1   8  24    272.54    244.89     13.16 o
   2   8  24     93.28     86.93      8.23 o
   3   8  24      3.81     -4.12      6.82 <
   4   8  24    191.32    165.56     13.72 o
   5   8  24    780.54    884.09     29.64 o
   6   8  24     33.52     40.59     10.51 o
   1   9  24    312.84    298.07     14.26 o
   2   9  24    508.39    510.19     17.66 o
   3   9  24    349.42    353.60     18.84 o
   4   9  24     22.59     14.34      7.06 <
   5   9  24      0.03     28.73     12.97 <
   6   9  24     17.39     17.69     16.10 <
   0  10  24     13.56     10.30      7.56 <
   1  10  24     10.21      3.41      5.10 <
   2  10  24      2.77     -0.88      5.18 <
   3  10  24     98.47    117.61     11.92 o
   4  10  24     23.75     14.96      6.54 <
   5  10  24      7.16     13.12      8.48 <
   1  11  24      0.02      6.67      5.77 <
   2  11  24     25.97     23.59      5.88 o
   3  11  24     10.96     18.85      7.95 <
   4  11  24    140.60    208.69     17.29 o
   5  11  24     56.82     54.51     19.79 <
   0  12  24      2.84      3.36      8.44 <
   1  12  24    186.32    213.72     12.47 o
   2  12  24     15.98     22.76      8.67 <
   3  12  24     15.93     -8.58      9.25 <
   4  12  24      6.22      2.61      8.66 <
   1  13  24     75.31     86.97      9.22 o
   2  13  24     68.32     68.26     10.94 o
   3  13  24      0.20     -8.59      7.29 <
   4  13  24     74.36     82.32     23.81 o
   0  14  24     29.37     31.16     10.34 o
   1  14  24    108.63    103.12     10.58 o
   2  14  24      1.26      3.53      7.31 <
   3  14  24     31.82     -4.21      8.71 <
   1  15  24    138.68    130.79     14.00 o
   2  15  24      7.18      5.58      9.55 <
   0  16  24     14.71     19.91     14.45 <
   1  16  24     91.65    122.09     16.43 o
   2  16  24     68.31     87.18     15.05 o
   1  17  24    168.01    129.82     26.29 o
   1   1  25   1795.98   1757.03     34.30 o
   2   1  25   1029.50   1067.04     22.44 o
   3   1  25    461.70    418.06     11.94 o
   4   1  25    134.78    139.29     15.10 o
   5   1  25    348.22    332.35     16.17 o
   6   1  25      0.67      5.06      6.83 <
   7   1  25      0.85      1.48      6.22 <
   0   2  25    100.03    223.66     18.01 o
   1   2  25    283.95    305.51     12.83 o
   2   2  25     59.43     45.53      6.23 o
   3   2  25     60.24     62.12      7.12 o
   4   2  25    777.44    804.08     34.44 o
   5   2  25     56.82     61.48      8.22 o
   6   2  25      3.57     -7.40      5.95 <
   7   2  25     69.09     73.47      9.42 o
   1   3  25      0.00     33.74      5.51 o
   2   3  25      5.01     13.60      5.69 <
   3   3  25    910.86    909.85     27.90 o
   4   3  25    126.94    172.66     12.52 o
   5   3  25    637.21    648.94     19.28 o
   6   3  25    158.07    173.25     11.11 o
   7   3  25    183.69    152.92     15.12 o
   0   4  25   1412.89   1435.61     37.40 o
   1   4  25      0.23     -4.04      4.31 <
   2   4  25      0.36     -1.72      3.97 <
   3   4  25      8.99      3.51      5.11 <
   4   4  25     15.30     25.04      6.62 o
   5   4  25    340.08    352.79     14.87 o
   6   4  25    101.78     93.62      9.98 o
   7   4  25      9.59     16.21     11.10 <
   8   4  25      8.22      3.49     14.25 <
   1   5  25    620.15    547.45     17.92 o
   2   5  25     52.49     44.77      5.61 o
   3   5  25    435.67    412.23     19.68 o
   4   5  25    426.89    411.26     19.83 o
   5   5  25    117.60    143.09     13.77 o
   6   5  25    229.13    209.16     17.46 o
   7   5  25    317.91    357.37     26.28 o
   0   6  25    366.02    322.80     20.80 o
   1   6  25    395.23    399.36     14.81 o
   2   6  25    148.95    163.42      8.65 o
   3   6  25      1.19     11.12      7.18 <
   4   6  25     32.69     11.03      6.62 <
   5   6  25     11.18      4.11      8.23 <
   6   6  25     43.00     39.04     10.54 o
   7   6  25    934.67   1065.76     61.41 o
   1   7  25     38.87     30.74      5.88 o
   2   7  25      0.11     -2.38      4.98 <
   3   7  25     40.26     34.88      8.19 o
   4   7  25      2.35     10.62      6.38 <
   5   7  25     25.06     17.63      8.53 <
   6   7  25     79.60     96.04     13.02 o
   0   8  25     60.05     32.15      8.96 o
   1   8  25    150.09    127.70      9.98 o
   2   8  25      7.92      9.32      5.95 <
   3   8  25     11.05     18.97      6.87 <
   4   8  25     24.81     24.85     10.76 <
   5   8  25     61.18     79.38     12.63 o
   6   8  25    327.47    299.12     36.60 o
   1   9  25    400.10    384.81     16.39 o
   2   9  25    219.27    174.72     11.95 o
   3   9  25     31.57     30.24      8.28 o
   4   9  25     20.86     11.21      8.19 <
   5   9  25     59.38     56.26     11.37 o
   0  10  25    205.27    175.21     16.69 o
   1  10  25     82.31     48.33      8.36 o
   2  10  25      5.43     16.44      7.27 <
   3  10  25     73.07     52.59      9.35 o
   4  10  25     19.05     29.50      9.07 o
   5  10  25    102.29     84.29     14.35 o
   1  11  25     42.77     36.11      7.23 o
   2  11  25      4.24      4.04      7.25 <
   3  11  25    201.13    215.89     15.75 o
   4  11  25     29.86     40.77     11.00 o
   0  12  25     29.59     44.65     10.87 o
   1  12  25    257.78    273.60     14.43 o
   2  12  25      3.99     18.19      8.30 <
   3  12  25      0.27     10.82      7.79 <
   4  12  25      9.03      3.20     13.28 <
   1  13  25     53.09     68.95      9.05 o
   2  13  25    206.83    217.52     16.27 o
   3  13  25     19.41     53.35     12.79 o
   0  14  25    125.72    102.59     14.40 o
   1  14  25    136.04    169.92     15.05 o
   2  14  25     65.70     70.64     13.29 o
   3  14  25     69.01     86.16     23.15 o
   1  15  25     74.64     93.35     15.53 o
   2  15  25     15.68     17.94     10.86 <
   1  16  25     17.48     11.40     10.46 <
   2  16  25    103.62    153.76     25.20 o
   0   0  26   4356.74   4189.27    108.51 o
   1   0  26    431.89    426.97     24.02 o
   2   0  26    482.29    413.31     19.01 o
   3   0  26     77.68     69.92      9.44 o
   4   0  26   2044.21   1996.95     80.51 o
   5   0  26     45.01     35.70      9.90 o
   6   0  26    196.04    244.02     20.04 o
   7   0  26      7.15      1.83      8.24 <
   1   1  26    242.92    328.19     13.05 o
   2   1  26   2235.98   2250.23     34.06 o
   3   1  26    187.75    192.47     10.79 o
   4   1  26     23.35     13.72      9.02 <
   5   1  26     15.90     33.12      7.27 o
   6   1  26      5.42     10.79      6.58 <
   7   1  26    203.97    229.37     16.80 o
   0   2  26    843.79    812.57     32.82 o
   1   2  26     66.44     70.74      7.94 o
   2   2  26    129.26    100.76      8.69 o
   3   2  26     11.36     -3.33      8.37 <
   4   2  26    366.42    346.05     25.11 o
   5   2  26    208.49    220.86     13.45 o
   6   2  26     22.71     14.14      6.12 <
   7   2  26     14.22     14.78      8.24 <
   1   3  26   1498.54   1425.97     27.07 o
   2   3  26    308.59    264.26     13.54 o
   3   3  26     47.80     68.78      9.50 o
   4   3  26      1.32     12.14      7.63 <
   5   3  26      7.70     13.98      5.89 <
   6   3  26    522.18    512.44     21.77 o
   7   3  26     30.10     34.26      9.16 o
   0   4  26    298.80    293.95     19.10 o
   1   4  26    258.01    252.84     10.63 o
   2   4  26     12.33      4.82      3.95 <
   3   4  26     15.46     17.43      6.29 <
   4   4  26     23.00     23.96      6.77 o
   5   4  26     30.43     19.87      6.39 o
   6   4  26     14.70     26.28      7.85 o
   7   4  26    128.38    164.97     26.29 o
   1   5  26     27.33     13.51      5.28 <
   2   5  26    301.32    244.59     12.16 o
   3   5  26     97.99     93.91     10.59 o
   4   5  26      0.28      4.98      6.69 <
   5   5  26      0.00      7.40      7.58 <
   6   5  26     35.60     35.63      9.95 o
   7   5  26      0.01      3.90     12.93 <
   0   6  26   3510.91   3096.03     79.38 o
   1   6  26      8.17     15.01      5.16 <
   2   6  26    257.05    226.25     12.37 o
   3   6  26      3.82      7.63      6.29 <
   4   6  26     27.88     30.13      8.10 o
   5   6  26     35.99     23.54      8.86 <
   6   6  26    267.97    273.90     19.76 o
   1   7  26    105.31     92.18      8.67 o
   2   7  26    831.16    736.13     24.30 o
   3   7  26     67.45     85.82     10.25 o
   4   7  26     60.94     53.21      8.51 o
   5   7  26     46.41     32.03      9.88 o
   6   7  26      4.08      5.05     14.73 <
   0   8  26     16.08      7.22      7.70 <
   1   8  26    116.83    111.06      9.28 o
   2   8  26    406.64    382.70     16.28 o
   3   8  26    274.54    270.59     16.94 o
   4   8  26     90.96    112.36     11.41 o
   5   8  26      5.32     13.16      9.15 <
   1   9  26      7.36     11.38      5.77 <
   2   9  26     10.54     12.44      6.74 <
   3   9  26     25.07     10.33      7.98 <
   4   9  26     58.69     39.47     11.62 o
   5   9  26    466.51    563.23     25.56 o
   0  10  26     12.77      0.20      8.83 <
   1  10  26     44.05     53.14      7.75 o
   2  10  26     21.27     27.44      7.82 o
   3  10  26      1.77     12.73      7.36 <
   4  10  26     17.62      3.08     11.35 <
   1  11  26     87.91     91.96      9.36 o
   2  11  26      3.68      0.48      8.61 <
   3  11  26     52.85     48.75      9.44 o
   4  11  26     89.74     66.94     19.75 o
   0  12  26    211.98    218.50     19.18 o
   1  12  26     70.98     66.59      9.06 o
   2  12  26     45.21     69.54     10.97 o
   3  12  26    167.50    150.23     14.45 o
   4  12  26     26.32     -2.25     14.64 <
   1  13  26      9.79      6.44      7.43 <
   2  13  26    113.11     99.16     12.76 o
   3  13  26     35.71     46.30     11.49 o
   0  14  26     17.12     23.88     10.00 <
   1  14  26     38.16     20.96     10.25 <
   2  14  26     39.13     33.19     11.32 <
   1  15  26      0.19     -9.43     10.29 <
   2  15  26     19.45     22.66     11.14 <
   1   1  27    185.16    169.48     11.76 o
   2   1  27     10.98     57.90      8.38 o
   3   1  27     23.14     24.90     10.33 <
   4   1  27      6.73     22.24     10.80 <
   5   1  27     10.21     24.28      7.48 o
   6   1  27     88.70     81.98      9.31 o
   7   1  27    181.50    235.00     28.36 o
   0   2  27      4.25     19.30      8.89 <
   1   2  27    250.50    227.35     12.76 o
   2   2  27     11.31      3.95      4.88 <
   3   2  27      2.70      4.32      6.27 <
   4   2  27     79.41     96.90     15.67 o
   5   2  27    245.19    247.52     14.47 o
   6   2  27      0.69     15.45      8.13 <
   7   2  27     15.57      1.53     12.24 <
   1   3  27    541.48    572.01     13.63 o
   2   3  27    224.54    217.90     10.66 o
   3   3  27    112.08    107.03     11.99 o
   4   3  27     39.74     45.39      9.42 o
   5   3  27      3.83      5.45      5.76 <
   6   3  27      9.24     25.98      9.55 <
   7   3  27    173.21    202.35     28.64 o
   0   4  27      6.84      8.16      6.74 <
   1   4  27     51.91     51.67      5.78 o
   2   4  27     14.82     11.51      5.17 <
   3   4  27    312.38    290.21     15.14 o
   4   4  27    132.66    122.50     10.64 o
   5   4  27    197.03    180.74     14.04 o
   6   4  27      6.16     13.06      7.43 <
   7   4  27      0.02      5.83     12.92 <
   1   5  27     41.57     37.48      6.11 o
   2   5  27      0.00     -0.54      4.98 <
   3   5  27      0.20      3.24      6.56 <
   4   5  27      0.00     -3.40      7.41 <
   5   5  27      0.38      6.60      8.32 <
   6   5  27    106.86    106.90     13.25 o
   7   5  27      1.88     14.26     13.82 <
   0   6  27    889.09    882.52     32.64 o
   1   6  27    103.75    111.41      8.85 o
   2   6  27     26.52     11.67      5.19 <
   3   6  27    198.50    194.20     14.72 o
   4   6  27      9.28      7.08      7.24 <
   5   6  27    138.45    155.93     15.23 o
   6   6  27    434.63    509.42     44.53 o
   1   7  27      3.04      9.85      5.41 <
   2   7  27     81.72     70.47      9.63 o
   3   7  27    220.20    249.63     15.94 o
   4   7  27     99.78     63.23     10.02 o
   5   7  27    395.86    484.00     23.63 o
   6   7  27     19.09     49.57     21.84 <
   0   8  27    153.21    172.62     15.74 o
   1   8  27     53.13     57.24      7.31 o
   2   8  27    122.47    117.92     12.11 o
   3   8  27      2.59    -12.72      7.79 <
   4   8  27     73.84     90.61     14.08 o
   5   8  27     43.07     68.02     11.93 o
   1   9  27    153.64    163.58     12.95 o
   2   9  27     35.07     40.79      8.34 o
   3   9  27     98.20     66.63     10.39 o
   4   9  27    121.57    152.83     18.51 o
   5   9  27    119.22    150.35     27.20 o
   0  10  27      1.98      0.69      7.85 <
   1  10  27      0.97      8.28      5.72 <
   2  10  27      0.56     -3.32      7.31 <
   3  10  27     55.98     43.03      9.22 o
   4  10  27      8.09     21.26     13.24 <
   1  11  27    227.65    250.07     16.74 o
   2  11  27     20.33     19.45      8.46 <
   3  11  27     30.03     41.14      9.35 o
   4  11  27    186.38    220.39     31.46 o
   0  12  27      2.26      3.28      8.94 <
   1  12  27    148.35    157.14     14.17 o
   2  12  27    210.47    253.65     17.37 o
   3  12  27    232.96    283.55     21.89 o
   1  13  27    155.12    176.19     14.91 o
   2  13  27     44.23     82.09     14.84 o
   3  13  27     34.52     38.65     20.38 <
   0  14  27    354.49    453.17     41.00 o
   1  14  27      1.02     -9.91      9.24 <
   2  14  27      0.41      0.24      9.42 <
   1  15  27     40.57     57.43     12.77 o
   2  15  27     77.36     93.49     22.44 o
   0   0  28   1705.73   1926.66     65.50 o
   1   0  28   2289.40   2174.64     58.89 o
   2   0  28      8.14     23.57      9.22 <
   3   0  28    183.84    206.62     28.12 o
   4   0  28    230.43    224.37     29.69 o
   5   0  28     12.99    -13.26     13.80 <
   6   0  28     93.43    126.88     16.03 o
   1   1  28    658.20    670.49     21.28 o
   2   1  28    101.70    120.02      9.55 o
   3   1  28    468.28    453.92     28.04 o
   4   1  28    677.29    722.16     34.58 o
   5   1  28    397.86    396.92     21.59 o
   6   1  28     23.47     29.56      7.86 o
   7   1  28      7.84    -13.65     13.62 <
   0   2  28      9.90      8.43      8.22 <
   1   2  28    522.19    517.53     15.90 o
   2   2  28     51.55     73.52      7.69 o
   3   2  28    102.81    112.42     11.33 o
   4   2  28    492.58    478.78     29.41 o
   5   2  28      3.58     19.47      8.79 <
   6   2  28     61.09     68.63     11.33 o
   7   2  28      2.12     17.04     15.37 <
   1   3  28     93.87    115.20      8.22 o
   2   3  28    530.74    546.92     15.99 o
   3   3  28     27.63     20.12      6.40 o
   4   3  28    204.56    166.37     15.06 o
   5   3  28     88.21     85.07      8.81 o
   6   3  28     51.30     50.58      8.74 o
   7   3  28      1.42      4.80     14.22 <
   0   4  28      1.20      4.35      6.58 <
   1   4  28      3.83     -2.53      4.57 <
   2   4  28      4.05     -6.00      5.37 <
   3   4  28      6.94      6.09      6.76 <
   4   4  28     31.88     27.45      6.90 o
   5   4  28      6.50      8.69      6.66 <
   6   4  28      1.63     -1.22      9.85 <
   7   4  28     74.70     87.99     22.50 o
   1   5  28     25.03     21.11      5.98 o
   2   5  28      4.57     -1.96      6.93 <
   3   5  28    106.22     86.49     10.36 o
   4   5  28     16.50      5.33      6.96 <
   5   5  28      5.70      5.66      7.73 <
   6   5  28     71.37     69.54     19.94 o
   0   6  28      0.64     20.91     10.02 <
   1   6  28     91.03     78.15      7.89 o
   2   6  28      3.46     -1.01      6.93 <
   3   6  28     55.18     67.15     10.19 o
   4   6  28      4.18      2.33     10.53 <
   5   6  28    343.83    399.91     22.45 o
   6   6  28     68.32     55.92     19.53 <
   1   7  28    618.63    584.35     20.83 o
   2   7  28      0.04      2.49      6.42 <
   3   7  28    118.70    105.30     11.62 o
   4   7  28     12.22     12.78      9.62 <
   5   7  28      2.80     42.80     13.73 o
   0   8  28    266.15    231.88     19.08 o
   1   8  28    154.73    121.33     10.59 o
   2   8  28     74.03     92.21     11.08 o
   3   8  28    174.55    180.41     14.65 o
   4   8  28    255.73    332.95     24.69 o
   5   8  28     55.45     40.98     20.08 <
   1   9  28      0.01      2.42      5.34 <
   2   9  28     43.36     41.10      8.84 o
   3   9  28     82.27     71.57     10.51 o
   4   9  28      6.40     13.46     13.77 <
   0  10  28     33.09     49.76     11.32 o
   1  10  28      0.24     -3.91      6.96 <
   2  10  28     80.49     68.42      9.86 o
   3  10  28     28.53     23.87      8.04 <
   4  10  28     39.18      5.55     12.54 <
   1  11  28    122.14    151.55     13.36 o
   2  11  28    272.77    332.49     18.88 o
   3  11  28      9.73      4.00      8.38 <
   0  12  28    392.55    460.48     26.40 o
   1  12  28     28.92     46.11      9.93 o
   2  12  28    323.46    427.83     25.41 o
   3  12  28     96.68    109.78     22.25 o
   1  13  28      3.53     11.60      9.25 <
   2  13  28     86.99    153.97     17.57 o
   1  14  28     24.84     -2.48     11.41 <
   2  14  28      0.08     27.26     11.49 <
   1   1  29     27.30     77.66      9.53 o
   2   1  29      1.53      4.30      5.24 <
   3   1  29     22.02     27.20     10.55 <
   4   1  29    120.09    151.66     18.01 o
   5   1  29     35.65     46.91     13.99 o
   6   1  29      0.38      5.07     12.99 <
   0   2  29    599.20    544.52     23.27 o
   1   2  29    148.52    152.69     10.93 o
   2   2  29     16.36     32.67      8.65 o
   3   2  29    155.90    184.08     14.47 o
   4   2  29    129.38    168.26     18.96 o
   5   2  29      9.44      1.32      8.24 <
   6   2  29      0.75     19.02     12.02 <
   7   2  29     81.67    119.68     23.54 o
   1   3  29     52.30     32.52      5.81 o
   2   3  29     24.60     32.71      7.17 o
   3   3  29     30.60     18.17      6.44 <
   4   3  29     69.72     57.66     10.50 o
   5   3  29     44.93     76.52     11.61 o
   6   3  29    279.89    333.95     35.28 o
   7   3  29     13.81      2.58     13.86 <
   0   4  29    540.73    544.11     25.85 o
   1   4  29    117.97    100.33      8.93 o
   2   4  29      5.58     -3.75      6.78 <
   3   4  29      1.88      0.73      6.49 <
   4   4  29    308.67    264.26     15.97 o
   5   4  29    147.50    181.41     13.65 o
   6   4  29      2.24      3.58     12.34 <
   1   5  29     58.16     59.14      7.48 o
   2   5  29     20.51     11.35      6.94 <
   3   5  29     20.46     22.46      7.65 <
   4   5  29     71.79     59.70     12.95 o
   5   5  29    233.54    249.69     18.67 o
   6   5  29      1.02      7.30     14.02 <
   0   6  29    452.57    448.63     24.10 o
   1   6  29     19.71     24.93      5.80 o
   2   6  29     12.91     30.72      7.87 o
   3   6  29    243.60    263.70     16.50 o
   4   6  29     65.50     46.35     12.51 o
   5   6  29    150.52    164.99     20.00 o
   1   7  29      1.86      6.80      5.70 <
   2   7  29     18.03     25.30      8.06 o
   3   7  29     42.87     51.62      9.29 o
   4   7  29    168.38    210.16     21.29 o
   5   7  29     43.29     96.05     17.25 o
   0   8  29     30.22     42.49      9.95 o
   1   8  29    152.18    155.96     13.34 o
   2   8  29    100.85    150.75     13.26 o
   3   8  29      1.31    -13.55     10.32 <
   4   8  29     11.30     -2.38     13.26 <
   1   9  29     31.72     41.60      8.67 o
   2   9  29     29.74     49.91     10.09 o
   3   9  29      4.66     26.13      8.26 o
   4   9  29    225.82    229.40     31.72 o
   0  10  29     15.92     14.34      8.80 <
   1  10  29      6.69     -9.22      7.30 <
   2  10  29     34.42     23.37      8.35 <
   3  10  29    104.90     71.28     13.10 o
   4  10  29      0.01      6.02     13.19 <
   1  11  29      0.58     -2.28      7.35 <
   2  11  29     26.45     36.19     10.94 o
   3  11  29      3.91     26.50     15.75 <
   0  12  29      8.61      5.26     12.61 <
   1  12  29      0.11     -0.45      8.00 <
   2  12  29     61.55     83.54     14.16 o
   3  12  29     29.61     37.81     16.45 <
   1  13  29      6.74     -2.00      9.14 <
   2  13  29      6.79     17.10      9.33 <
   0   0  30    869.84    913.80     51.97 o
   1   0  30    593.87    682.25     30.17 o
   2   0  30   1111.91   1102.85     60.52 o
   3   0  30    260.53    276.81     32.33 o
   4   0  30     12.75     17.80     13.93 <
   5   0  30    323.08    367.01     38.10 o
   6   0  30      2.66     11.30     13.72 <
   1   1  30   1324.87   1357.50     30.22 o
   2   1  30     16.14     17.82      7.07 <
   3   1  30     60.65     72.03     13.35 o
   4   1  30    194.06    234.24     21.87 o
   5   1  30      3.68     28.96     12.92 <
   6   1  30     56.06     54.87     17.82 o
   0   2  30    182.35    213.50     14.23 o
   1   2  30     17.43     19.74      5.94 o
   2   2  30     88.37     87.26     11.19 o
   3   2  30      0.09     -9.01      6.90 <
   4   2  30     24.54     40.73     12.30 o
   5   2  30     91.35     70.60     10.85 o
   6   2  30      9.91     -1.96     14.07 <
   1   3  30      0.06      0.79      5.53 <
   2   3  30     15.33     14.62      6.75 <
   3   3  30    123.93    148.44     11.83 o
   4   3  30      0.89      3.96      6.74 <
   5   3  30     74.21     89.90     14.94 o
   6   3  30     50.35     96.55     21.75 o
   0   4  30    366.05    368.05     22.35 o
   1   4  30    158.49    161.15     11.01 o
   2   4  30     72.77     96.36     11.07 o
   3   4  30     25.59     35.74      8.14 o
   4   4  30     36.59     42.94     12.29 o
   5   4  30    124.57    170.13     18.41 o
   6   4  30      3.32      9.84     15.63 <
   1   5  30      1.02     -5.61      5.29 <
   2   5  30      0.20     13.52      7.32 <
   3   5  30     26.13     14.79      7.86 <
   4   5  30      0.17      8.28      9.14 <
   5   5  30      0.34    -11.63      9.39 <
   0   6  30      0.69     19.75      9.89 <
   1   6  30      6.50     10.31      7.00 <
   2   6  30      3.35      8.33      7.30 <
   3   6  30      7.86     10.32      6.91 <
   4   6  30     20.11     62.63     13.22 o
   5   6  30     73.08     99.78     23.94 o
   1   7  30      6.06     -0.43      6.86 <
   2   7  30      3.52     22.44      8.01 <
   3   7  30    216.01    235.28     16.73 o
   4   7  30     17.21     22.17     15.33 <
   0   8  30     40.64     99.19     12.99 o
   1   8  30    395.30    415.10     20.86 o
   2   8  30    208.49    222.85     16.21 o
   3   8  30    256.24    250.88     17.14 o
   4   8  30      1.12     21.31     17.00 <
   1   9  30    494.31    498.52     23.13 o
   2   9  30     47.02     37.64      8.59 o
   3   9  30      0.50     -8.45      8.34 <
   4   9  30      1.59     13.34     13.39 <
   0  10  30     27.64     74.12     19.56 o
   1  10  30    227.27    224.49     16.64 o
   2  10  30     10.90     14.62      7.07 <
   3  10  30      3.11      2.06     13.08 <
   1  11  30     80.94    112.07     12.97 o
   2  11  30      3.75     15.71      9.29 <
   3  11  30     58.91     88.06     22.16 o
   0  12  30     25.32      7.74     12.67 <
   1  12  30     24.46     38.22     10.67 o
   2  12  30     26.92     24.44     10.58 <
   1  13  30     15.37     34.00     17.07 <
   2  13  30     10.98      1.75     14.82 <
   1   1  31    211.98    263.21     11.78 o
   2   1  31      2.90     14.78      8.24 <
   3   1  31      1.08     -0.05      9.73 <
   4   1  31     14.13     20.75     11.61 <
   6   1  31     10.84     19.16     13.13 <
   0   2  31    233.60    224.57     15.49 o
   1   2  31     10.52     28.54      6.60 o
   2   2  31    120.36    138.17     13.89 o
   3   2  31    198.99    223.66     19.25 o
   4   2  31     18.11     31.59     11.36 <
   6   2  31     23.37     29.02     15.12 <
   1   3  31    341.31    363.50     15.19 o
   2   3  31    193.95    174.19     12.83 o
   3   3  31     98.02     88.69      9.67 o
   4   3  31     22.41     27.72      9.91 <
   5   3  31      5.95     -3.06     13.66 <
   6   3  31      2.56     12.58     13.81 <
   0   4  31     65.81     93.72     12.53 o
   1   4  31     38.06     48.84      8.79 o
   2   4  31      5.15      0.60      6.85 <
   3   4  31    195.35    226.23     18.41 o
   4   4  31      4.43     11.23      9.93 <
   1   5  31     14.30     -9.60      6.92 <
   2   5  31    163.97    172.98     14.23 o
   3   5  31      1.23      3.16      6.56 <
   4   5  31    247.88    372.70     36.17 o
   5   5  31     42.14     22.88     14.76 <
   0   6  31    287.81    313.46     21.26 o
   1   6  31      3.41     -4.03      7.03 <
   2   6  31     58.55     72.95     10.56 o
   3   6  31     19.01     28.23      8.21 o
   4   6  31    280.83    256.23     32.30 o
   1   7  31    118.98    133.04     12.83 o
   2   7  31     90.30    120.80     12.45 o
   3   7  31    235.82    318.12     18.45 o
   4   7  31     58.36     69.64     20.29 o
   0   8  31     14.51     55.97     18.98 <
   1   8  31    155.70    176.73     14.50 o
   2   8  31      2.88    -11.47      8.10 <
   3   8  31     61.03     69.17     11.98 o
   4   8  31     63.23     75.78     20.99 o
   1   9  31     80.68    101.21     12.03 o
   2   9  31     12.85     18.31      8.56 <
   3   9  31      0.58      3.84     15.42 <
   0  10  31     13.39     29.02     15.48 <
   1  10  31      7.82      4.18      7.69 <
   2  10  31    168.16    203.96     19.34 o
   3  10  31     87.47     62.67     16.75 o
   1  11  31    394.10    457.74     39.91 o
   2  11  31      3.64     37.48     11.38 o
   1  12  31      0.11      3.60     12.70 <
   2  12  31      6.59     -5.48      9.52 <
   0   0  32    112.18    126.46     23.02 o
   1   0  32    356.02    314.72     23.90 o
   2   0  32    128.85    136.67     25.09 o
   3   0  32   1023.92   1087.09     62.55 o
   1   1  32     73.49     81.46     11.37 o
   2   1  32    306.43    305.73     19.16 o
   3   1  32    134.15    173.07     19.58 o
   0   2  32    167.16    185.27     16.94 o
   1   2  32    147.12    151.21     11.76 o
   2   2  32     37.82     37.79      9.57 o
   3   2  32    382.57    359.32     27.15 o
   6   2  32    146.78    199.32     29.94 o
   1   3  32     71.85     96.71     11.16 o
   2   3  32     50.93     63.77      8.86 o
   3   3  32      1.00    -10.72      7.23 <
   4   3  32      0.56    -19.04     15.90 <
   0   4  32     26.31     25.82      8.33 o
   1   4  32     34.63     49.96      8.93 o
   2   4  32     81.29     89.65     11.22 o
   3   4  32      2.80     16.40      8.38 <
   4   4  32     21.90     47.60     17.92 <
   1   5  32      3.07     -0.82      6.28 <
   2   5  32     34.27     28.30      7.98 o
   3   5  32    209.35    240.30     17.00 o
   4   5  32      0.19     21.73     15.17 <
   0   6  32    743.58    768.96     50.84 o
   1   6  32    164.41    177.62     14.34 o
   2   6  32      9.68      1.58      7.35 <
   3   6  32     32.95     36.18     10.25 o
   4   6  32      3.19     -0.87     13.26 <
   1   7  32      9.33      2.36      7.55 <
   2   7  32    140.33    166.52     14.90 o
   3   7  32      2.56     21.11     17.11 <
   4   7  32    383.85    459.16     42.45 o
   0   8  32    580.43    602.76     46.68 o
   1   8  32    118.50    135.62     13.56 o
   2   8  32    125.89    123.60     15.21 o
   3   8  32      7.04      6.33     13.33 <
   1   9  32    280.16    300.19     19.10 o
   2   9  32     62.62     61.80     12.44 o
   3   9  32     39.15     45.50     17.98 <
   0  10  32    208.77    168.39     28.33 o
   1  10  32    104.36    110.76     22.92 o
   2  10  32      1.45      2.28      9.69 <
   3  10  32      0.07     -4.47     15.72 <
   1  11  32     17.08     25.45     14.07 <
   2  11  32      7.58     11.22      9.81 <
   1   1  33    278.13    310.58     19.17 o
   2   1  33      0.31     23.71      9.14 <
   3   1  33     71.72     95.15     17.80 o
   0   2  33    545.06    600.38     28.09 o
   1   2  33    238.30    271.18     15.06 o
   2   2  33     19.46     27.21      7.82 o
   3   2  33     26.49     42.88     11.88 o
   4   2  33     50.79     12.22     12.66 <
   1   3  33    200.13    253.34     16.48 o
   2   3  33      0.59      0.88      7.21 <
   3   3  33     18.25      2.25      9.04 <
   4   3  33     67.03     55.95     20.67 <
   0   4  33    256.32    272.29     31.99 o
   1   4  33     75.85     75.12     10.56 o
   2   4  33     94.21    104.38     11.66 o
   3   4  33    812.22    971.56     34.75 o
   4   4  33     56.07     49.08     15.36 o
   1   5  33     83.05    114.69     11.95 o
   2   5  33     28.45     28.34      7.84 o
   3   5  33      6.38      4.89      8.66 <
   4   5  33    470.04    495.87     44.61 o
   0   6  33    330.56    462.48     39.25 o
   1   6  33    239.70    314.75     17.81 o
   2   6  33     30.17     29.51      7.69 o
   3   6  33      5.59    -17.12     17.02 <
   1   7  33    278.22    306.73     18.44 o
   2   7  33    145.68    227.41     19.35 o
   3   7  33     67.41     41.97     17.88 <
   0   8  33     27.61     40.04     17.11 <
   1   8  33    166.03    177.70     20.01 o
   2   8  33     13.78     23.09     10.42 <
   3   8  33    190.35    202.35     28.56 o
   1   9  33      3.81     13.53     14.35 <
   2   9  33    224.01    255.17     21.08 o
   3   9  33      3.54      0.63     13.21 <
   1  10  33      0.54     40.93     18.66 <
   2  10  33     71.42    105.01     15.84 o
   0   0  34   1184.60   1522.77     65.55 o
   1   0  34     30.71     41.71     12.10 o
   2   0  34      0.37      0.06     15.69 <
   1   1  34     16.24     16.71      8.66 <
   2   1  34    520.88    634.10     33.76 o
   0   2  34    765.89    889.12     54.04 o
   1   2  34     59.07     63.09      9.03 o
   2   2  34    227.35    204.13     14.49 o
   3   2  34     18.28     26.11     12.58 <
   4   2  34      0.30     12.10     15.45 <
   1   3  34     75.40     73.47     11.12 o
   2   3  34    417.81    522.38     22.31 o
   3   3  34     49.26     47.48     11.17 o
   0   4  34    299.82    406.75     37.84 o
   1   4  34    168.12    176.45     14.93 o
   2   4  34     84.57     96.26     14.02 o
   3   4  34     60.56     69.88     18.00 o
   1   5  34    378.46    372.50     21.04 o
   2   5  34      0.07     -7.21      8.34 <
   3   5  34     12.60     23.70     15.22 <
   0   6  34     12.53     28.94     16.33 <
   1   6  34     35.98     68.94     14.56 o
   2   6  34     67.87     81.97     13.98 o
   3   6  34     74.74    122.94     23.80 o
   1   7  34     60.43     55.30     18.59 <
   2   7  34     10.89     -4.36      9.13 <
   3   7  34    165.95    168.90     26.95 o
   0   8  34     42.57     44.37     17.60 <
   1   8  34    208.23    241.96     29.99 o
   2   8  34     66.54     75.87     13.29 o
   3   8  34      9.73     57.07     20.06 <
   1   9  34     13.68     38.43     18.28 <
   2   9  34      0.57     -9.70     14.26 <
   1   1  35     11.83     32.78      9.66 o
   0   2  35     12.22     91.49     22.26 o
   1   2  35      1.60     -2.83      7.86 <
   2   2  35     44.05     60.87     11.95 o
   3   2  35     32.66     45.40     15.12 <
   1   3  35     40.84     21.36      7.90 <
   2   3  35      1.51     11.34      9.17 <
   3   3  35     14.96     13.42     13.37 <
   0   4  35     48.05     54.08     17.12 o
   1   4  35    180.78    221.77     21.23 o
   2   4  35      2.99      3.25      8.20 <
   3   4  35     27.06     39.96     15.16 <
   1   5  35      4.21     15.93     13.71 <
   2   5  35      7.54     -6.21      9.06 <
   3   5  35    437.94    574.46     44.89 o
   0   6  35     13.59      8.96     14.57 <
   1   6  35    447.52    500.97     42.59 o
   2   6  35     71.77     76.66     13.66 o
   3   6  35    277.32    349.06     36.38 o
   1   7  35    278.26    345.45     36.42 o
   2   7  35    159.15    180.59     19.27 o
   1   8  35     23.02     21.50     14.21 <
   0   0  36    382.69    412.52     39.92 o
   1   1  36    154.18    154.35     24.62 o
   0   2  36    335.21    405.00     39.63 o
   1   2  36     10.18      7.19     12.25 <
   2   2  36    214.19    214.88     19.98 o
   3   2  36     11.16     14.71     14.17 <
   1   3  36      0.43      5.04     13.93 <
   2   3  36     76.64     83.06     13.56 o
   3   3  36     12.80     37.26     16.58 <
   0   4  36     32.03     40.14     16.90 <
   1   4  36    265.19    287.13     33.61 o
   2   4  36      5.62     31.91     10.83 <
   3   4  36     40.08     54.58     18.67 <
   1   5  36    141.59    161.97     26.16 o
   2   5  36     13.28     25.54     10.58 <
   1   6  36    113.85    146.24     27.12 o
   2   6  36    104.71    146.38     25.57 o
   1   1  37     22.28     41.13     16.41 <
   2   1  37     31.11     17.63     12.67 <
   1   2  37     13.48    -16.71     17.62 <
   2   2  37      0.21     -4.42     12.39 <
   1   3  37     99.46     79.59     20.21 o
   2   3  37      4.46     15.26     13.72 <
